# Supplementary material for: (4Z)-4-[(Cyclo­propyl­amino)(phen­yl)methyl­ene]-3-methyl-1-phenyl-1H-pyrazol-5(4H)-one
Source: Acta Crystallogr Sect E Struct Rep Online. 2010 Apr 21;66(Pt 5):o1123. doi: 10.1107/S1600536810013723 (PMC2979282; doi:10.1107/S1600536810013723)
Supplement: Supplementary file 1 [file e-66-o1123-sup1.cif]

##############################################################################
###                                                                        ###
###        Electronic paper (Acta Crystallographica Section E)             ###
###                                                                        ###
##############################################################################
#                                                                            #
# This CIF contains the data in a paper accepted for publication in Acta     #
# Crystallographica Section E. It conforms to the requirements of Notes      #
# for Authors for Section E, and has been peer reviewed under the auspices   #
# of the IUCr Commission on Journals.                                        #
#                                                                            #
# Full details of the Crystallographic Information File format               #
# are given in the paper "The Crystallographic Information File (CIF):       #
# a New Standard Archive File for Crystallography" by S. R. Hall, F. H.      #
# Allen and I. D. Brown [Acta Cryst. (1991), A47, 655-685].                  #
#                                                                            #
# The current version of the core CIF dictionary is obtainable from          #
# ftp://ftp.iucr.org/pub/cif_core.dic. The current version number is 2.4.    #
#                                                                            #
# Software is freely available for graphical display of the structure(s) in  #
# this CIF.  For information consult the CIF home page http://www.iucr.org/  #
# cif/home.html                                                              #
#                                                                            #
# This file may be used for bona fide research purposes within the           #
# scientific community so long as proper attribution is given to the journal # 
# article from which it was obtained.                                        #
#                                                                            #
##############################################################################
                                             
data_global
_audit_creation_method     'SHELXL-97'
_journal_date_recd_electronic     2010-04-05
_journal_date_accepted     2010-04-14
_journal_name_full     'Acta Crystallographica, Section E'
_journal_year     2010
_journal_volume     66
_journal_issue      5
_journal_page_first     o1123
_journal_page_last     o1123
_journal_paper_category     QO
_journal_coeditor_code     CI5077
loop_
    _publ_contact_author_name
    _publ_contact_author_address
    _publ_contact_author_email
    'Hai-Zhen Xu'
;
College of Chemistry and Life Science
Tianjin Normal University
393 Binshuixi Road
Xiqing District
Tianjin 300387
People's Republic of China
;
 'hsxyxhz@mail.tjnu.edu.cn'
    'You-Quan Zhu'
;
State Key Laboratory of Elemento-Organic Chemistry
Nankai University
Tianjin 300071
People's Republic of China
;
 'hsxyxhz@mail.tjnu.edu.cn'
_publ_contact_author_fax     ?
_publ_contact_author_phone     ?
_publ_section_title
;\
(4<i>Z</i>)-4-[(Cyclopropylamino)(phenyl)methylene]-3-methyl-1-phenyl-\
1<i>H</i>-pyrazol-5(4<i>H</i>)-one
;
loop_
    _publ_author_name
    _publ_author_footnote
    _publ_author_address
    'Hai-Zhen Xu' .
;
College of Chemistry and Life Science
Tianjin Normal University
393 Binshuixi Road
Xiqing District
Tianjin 300387
People's Republic of China
;
    'Yan-Xia Yang' .
;
Nankai High School
100 Sima Road, Nankai District, Tianjin 300100,
People's Republic of China
;
    'You-Quan Zhu' .
;
State Key Laboratory of Elemento-Organic Chemistry
Nankai University
Tianjin 300071
People's Republic of China
;
data_I
_chemical_name_systematic
;
(4<i>Z</i>)-4-[(Cyclopropylamino)(phenyl)methylene]-3-methyl-1-phenyl-
1<i>H</i>-pyrazol-5(4<i>H</i>)-one
;
_chemical_name_common     ?
_chemical_formula_moiety     'C20 H19 N3 O'
_chemical_formula_sum     'C20 H19 N3 O'
_chemical_formula_iupac     'C20 H19 N3 O'
_chemical_formula_weight     317.38
_chemical_melting_point     ?
_symmetry_cell_setting     Orthorhombic
_symmetry_space_group_name_H-M     'P b c a'
_symmetry_space_group_name_Hall     '-P 2ac 2ab'
loop_
    _symmetry_equiv_pos_as_xyz
    'x, y, z'
    '-x+1/2, y+1/2, z'
    'x, -y+1/2, z+1/2'
    '-x+1/2, -y, z+1/2'
    '-x, -y, -z'
    'x-1/2, -y-1/2, -z'
    '-x, y-1/2, -z-1/2'
    'x-1/2, y, -z-1/2'
_cell_length_a     8.9790(18)
_cell_length_b     18.500(4)
_cell_length_c     20.050(4)
_cell_angle_alpha     90.00
_cell_angle_beta     90.00
_cell_angle_gamma     90.00
_cell_volume     3330.5(12)
_cell_formula_units_Z     8
_cell_measurement_reflns_used     2126
_cell_measurement_theta_min     2.20
_cell_measurement_theta_max     45.50
_cell_measurement_temperature     113(2)
_exptl_crystal_description     Prism
_exptl_crystal_colour     colourless
_exptl_crystal_size_max     0.24
_exptl_crystal_size_mid     0.21
_exptl_crystal_size_min     0.20
_exptl_crystal_density_diffrn     1.266
_exptl_crystal_density_meas     ?
_exptl_crystal_density_method     'not measured'
_exptl_crystal_F_000     1344
_exptl_absorpt_coefficient_mu     0.633
_exptl_absorpt_correction_type     multi-scan
_exptl_absorpt_process_details     '(CrystalClear; Rigaku, 2005)'
_exptl_absorpt_correction_T_min     0.8630
_exptl_absorpt_correction_T_max     0.8839
_exptl_special_details
;
 ?
;
_diffrn_ambient_temperature     113(2)
_diffrn_radiation_type     CuK\a
_diffrn_radiation_wavelength     1.54187
_diffrn_radiation_source     'fine-focus sealed tube'
_diffrn_radiation_monochromator     graphite
_diffrn_measurement_device_type     'Rigaku Saturn70'
_diffrn_measurement_method     \w
_diffrn_detector_area_resol_mean     ?
_diffrn_reflns_number     34928
_diffrn_reflns_av_R_equivalents     0.0603
_diffrn_reflns_av_sigmaI/netI     0.0256
_diffrn_reflns_theta_min     4.41
_diffrn_reflns_theta_max     72.49
_diffrn_reflns_theta_full     72.49
_diffrn_measured_fraction_theta_max     0.988
_diffrn_measured_fraction_theta_full     0.988
_diffrn_reflns_limit_h_min     -8
_diffrn_reflns_limit_h_max     10
_diffrn_reflns_limit_k_min     -22
_diffrn_reflns_limit_k_max     22
_diffrn_reflns_limit_l_min     -24
_diffrn_reflns_limit_l_max     24
_diffrn_standards_number     0
_diffrn_standards_interval_count     0
_diffrn_standards_interval_time     0
_diffrn_standards_decay_%     0
_refine_special_details
;
 Refinement of F^2^ against ALL reflections.  The weighted R-factor wR and
 goodness of fit S are based on F^2^, conventional R-factors R are based
 on F, with F set to zero for negative F^2^. The threshold expression of
 F^2^ > 2sigma(F^2^) is used only for calculating R-factors(gt) etc. and is
 not relevant to the choice of reflections for refinement.  R-factors based
 on F^2^ are statistically about twice as large as those based on F, and R-
 factors based on ALL data will be even larger.
;
_reflns_number_total     3262
_reflns_number_gt     2946
_reflns_threshold_expression     I>2\s(I)
_refine_ls_structure_factor_coef     Fsqd
_refine_ls_matrix_type     full
_refine_ls_R_factor_all     0.0435
_refine_ls_R_factor_gt     0.0395
_refine_ls_wR_factor_gt     0.0986
_refine_ls_wR_factor_ref     0.1036
_refine_ls_goodness_of_fit_ref     1.056
_refine_ls_restrained_S_all     1.056
_refine_ls_number_reflns     3262
_refine_ls_number_parameters     222
_refine_ls_number_restraints     0
_refine_ls_hydrogen_treatment     mixed
_refine_ls_weighting_scheme     calc
_refine_ls_weighting_details
         'calc w=1/[\s^2^(Fo^2^)+(0.0583P)^2^+0.7718P] where P=(Fo^2^+2Fc^2^)/3'
_atom_sites_solution_hydrogens     geom
_atom_sites_solution_primary     direct
_atom_sites_solution_secondary     difmap
_refine_ls_shift/su_max     0.001
_refine_ls_shift/su_mean     0.000
_refine_diff_density_max     0.175
_refine_diff_density_min     -0.240
_refine_ls_extinction_method     none
_refine_ls_extinction_coef     ?
loop_
    _atom_type_symbol
    _atom_type_description
    _atom_type_scat_dispersion_real
    _atom_type_scat_dispersion_imag
    _atom_type_scat_source
    'C' 'C' 0.0181 0.0091
                         'International Tables Vol C Tables 4.2.6.8 and 6.1.1.4'
    'H' 'H' 0.0000 0.0000
                         'International Tables Vol C Tables 4.2.6.8 and 6.1.1.4'
    'N' 'N' 0.0311 0.0180
                         'International Tables Vol C Tables 4.2.6.8 and 6.1.1.4'
    'O' 'O' 0.0492 0.0322
                         'International Tables Vol C Tables 4.2.6.8 and 6.1.1.4'
_computing_data_collection     'CrystalClear (Rigaku, 2005)'
_computing_cell_refinement     'CrystalClear (Rigaku, 2005)'
_computing_data_reduction     'CrystalClear (Rigaku, 2005)'
_computing_structure_solution     'SHELXS97 (Sheldrick, 2008)'
_computing_structure_refinement     'SHELXL97 (Sheldrick, 2008)'
_computing_molecular_graphics     'CrystalStructure (Rigaku, 2005)'
_computing_publication_material     'CrystalStructure (Rigaku, 2005)'
loop_
    _atom_site_type_symbol
    _atom_site_label
    _atom_site_fract_x
    _atom_site_fract_y
    _atom_site_fract_z
    _atom_site_U_iso_or_equiv
    _atom_site_adp_type
    _atom_site_calc_flag
    _atom_site_refinement_flags
    _atom_site_occupancy
    _atom_site_disorder_assembly
    _atom_site_disorder_group
    O O1 0.67690(13) 0.11712(5) 0.26555(4) 0.0415(3) Uani d . 1 . .
    N N1 0.73850(11) 0.08273(5) 0.15606(5) 0.0274(2) Uani d . 1 . .
    N N2 0.82349(11) 0.02871(5) 0.12501(5) 0.0262(2) Uani d . 1 . .
    N N3 0.79592(14) 0.02403(5) 0.35244(5) 0.0336(3) Uani d . 1 . .
    C C1 0.73711(15) 0.07497(6) 0.22477(6) 0.0299(3) Uani d . 1 . .
    C C2 0.82015(14) 0.00961(6) 0.23704(5) 0.0266(3) Uani d . 1 . .
    C C3 0.87030(13) -0.01421(6) 0.17276(5) 0.0248(2) Uani d . 1 . .
    C C4 0.96427(14) -0.07788(7) 0.15470(6) 0.0313(3) Uani d . 1 . .
    H H4A 0.9070 -0.1224 0.1613 0.038 Uiso calc R 1 . .
    H H4B 1.0531 -0.0789 0.1831 0.038 Uiso calc R 1 . .
    H H4C 0.9944 -0.0742 0.1079 0.038 Uiso calc R 1 . .
    C C5 0.84118(13) -0.01694(6) 0.30210(5) 0.0260(3) Uani d . 1 . .
    C C6 0.90512(12) -0.08952(6) 0.31601(5) 0.0246(2) Uani d . 1 . .
    C C7 1.03261(14) -0.09759(8) 0.35553(6) 0.0344(3) Uani d . 1 . .
    H H7 1.0806 -0.0562 0.3736 0.041 Uiso calc R 1 . .
    C C8 1.08875(16) -0.16611(9) 0.36826(7) 0.0454(4) Uani d . 1 . .
    H H8 1.1754 -0.1715 0.3950 0.054 Uiso calc R 1 . .
    C C9 1.01929(17) -0.22661(8) 0.34232(7) 0.0465(4) Uani d . 1 . .
    H H9 1.0586 -0.2733 0.3512 0.056 Uiso calc R 1 . .
    C C10 0.89239(16) -0.21934(7) 0.30344(6) 0.0379(3) Uani d . 1 . .
    H H10 0.8443 -0.2610 0.2860 0.045 Uiso calc R 1 . .
    C C11 0.83581(13) -0.15080(6) 0.29005(6) 0.0269(3) Uani d . 1 . .
    H H11 0.7495 -0.1458 0.2631 0.032 Uiso calc R 1 . .
    C C12 0.78672(15) 0.00510(6) 0.42190(6) 0.0319(3) Uani d . 1 . .
    H H12 0.7987 -0.0472 0.4331 0.038 Uiso calc R 1 . .
    C C13 0.84272(17) 0.05784(9) 0.47193(6) 0.0446(4) Uani d . 1 . .
    H H13A 0.8899 0.0384 0.5128 0.053 Uiso calc R 1 . .
    H H13B 0.8863 0.1035 0.4552 0.053 Uiso calc R 1 . .
    C C14 0.68020(16) 0.04703(8) 0.46359(6) 0.0378(3) Uani d . 1 . .
    H H14A 0.6226 0.0860 0.4417 0.045 Uiso calc R 1 . .
    H H14B 0.6263 0.0209 0.4993 0.045 Uiso calc R 1 . .
    C C15 0.67274(13) 0.13754(6) 0.11655(6) 0.0269(3) Uani d . 1 . .
    C C16 0.72259(13) 0.14729(6) 0.05108(6) 0.0290(3) Uani d . 1 . .
    H H16 0.8004 0.1180 0.0338 0.035 Uiso calc R 1 . .
    C C17 0.65736(14) 0.20020(7) 0.01143(6) 0.0346(3) Uani d . 1 . .
    H H17 0.6903 0.2064 -0.0332 0.042 Uiso calc R 1 . .
    C C18 0.54501(15) 0.24393(7) 0.03623(7) 0.0369(3) Uani d . 1 . .
    H H18 0.5017 0.2803 0.0090 0.044 Uiso calc R 1 . .
    C C19 0.49628(15) 0.23398(7) 0.10137(7) 0.0364(3) Uani d . 1 . .
    H H19 0.4194 0.2639 0.1185 0.044 Uiso calc R 1 . .
    C C20 0.55835(14) 0.18084(6) 0.14184(6) 0.0322(3) Uani d . 1 . .
    H H20 0.5234 0.1741 0.1861 0.039 Uiso calc R 1 . .
    H H1 0.7554(18) 0.0673(10) 0.3395(8) 0.048(4) Uiso d . 1 . .
loop_
    _atom_site_aniso_label
    _atom_site_aniso_U_11
    _atom_site_aniso_U_22
    _atom_site_aniso_U_33
    _atom_site_aniso_U_12
    _atom_site_aniso_U_13
    _atom_site_aniso_U_23
    O1 0.0784(7) 0.0231(4) 0.0230(4) 0.0114(4) 0.0030(4) -0.0021(3)
    N1 0.0387(6) 0.0230(5) 0.0204(5) 0.0014(4) -0.0011(4) -0.0008(3)
    N2 0.0302(5) 0.0259(5) 0.0226(5) -0.0004(4) -0.0001(4) -0.0016(4)
    N3 0.0610(7) 0.0201(5) 0.0197(5) -0.0004(4) -0.0005(4) 0.0003(4)
    C1 0.0472(7) 0.0215(5) 0.0210(5) -0.0018(5) -0.0007(5) -0.0012(4)
    C2 0.0376(6) 0.0207(5) 0.0216(6) -0.0036(4) -0.0013(4) -0.0009(4)
    C3 0.0266(6) 0.0253(5) 0.0225(5) -0.0039(4) -0.0013(4) -0.0006(4)
    C4 0.0315(6) 0.0358(6) 0.0267(6) 0.0052(5) 0.0025(5) 0.0019(5)
    C5 0.0341(6) 0.0221(5) 0.0217(5) -0.0075(4) -0.0014(4) -0.0011(4)
    C6 0.0268(6) 0.0264(5) 0.0204(5) -0.0019(4) 0.0012(4) 0.0017(4)
    C7 0.0273(6) 0.0524(8) 0.0235(5) -0.0080(5) -0.0008(5) 0.0058(5)
    C8 0.0305(7) 0.0732(10) 0.0325(7) 0.0154(6) 0.0044(5) 0.0204(7)
    C9 0.0528(9) 0.0464(8) 0.0403(7) 0.0257(7) 0.0173(6) 0.0171(6)
    C10 0.0528(8) 0.0255(6) 0.0353(6) 0.0064(5) 0.0129(6) 0.0016(5)
    C11 0.0297(6) 0.0241(5) 0.0269(6) -0.0004(4) 0.0018(4) -0.0016(4)
    C12 0.0509(8) 0.0256(6) 0.0191(5) -0.0011(5) 0.0004(5) 0.0013(4)
    C13 0.0500(8) 0.0613(9) 0.0223(6) -0.0220(7) 0.0007(5) -0.0058(6)
    C14 0.0435(8) 0.0431(7) 0.0268(6) 0.0033(6) 0.0029(5) 0.0014(5)
    C15 0.0332(6) 0.0225(5) 0.0249(5) -0.0050(4) -0.0058(4) -0.0005(4)
    C16 0.0289(6) 0.0309(6) 0.0273(6) -0.0038(4) -0.0025(4) 0.0033(5)
    C17 0.0336(7) 0.0391(7) 0.0310(6) -0.0064(5) -0.0050(5) 0.0102(5)
    C18 0.0370(7) 0.0328(6) 0.0410(7) -0.0004(5) -0.0110(5) 0.0084(5)
    C19 0.0372(7) 0.0323(6) 0.0397(7) 0.0035(5) -0.0076(5) -0.0035(5)
    C20 0.0394(7) 0.0293(6) 0.0280(6) -0.0006(5) -0.0035(5) -0.0033(5)
_geom_special_details
;
 All esds (except the esd in the dihedral angle between two l.s. planes)
 are estimated using the full covariance matrix.  The cell esds are taken
 into account individually in the estimation of esds in distances, angles
 and torsion angles; correlations between esds in cell parameters are only
 used when they are defined by crystal symmetry.  An approximate (isotropic)
 treatment of cell esds is used for estimating esds involving l.s. planes.
;
loop_
    _geom_bond_atom_site_label_1
    _geom_bond_atom_site_label_2
    _geom_bond_site_symmetry_2
    _geom_bond_distance
    _geom_bond_publ_flag
    O1 C1 . 1.2525(15) NO
    N1 C1 . 1.3852(15) no
    N1 N2 . 1.4029(13) no
    N1 C15 . 1.4158(14) no
    N2 C3 . 1.3130(15) no
    N3 C5 . 1.3260(15) no
    N3 C12 . 1.4382(15) no
    N3 H1 . 0.917(18) no
    C1 C2 . 1.4417(16) no
    C2 C5 . 1.4066(15) no
    C2 C3 . 1.4345(15) no
    C3 C4 . 1.4935(16) no
    C4 H4A . 0.98 no
    C4 H4B . 0.98 no
    C4 H4C . 0.98 no
    C5 C6 . 1.4868(16) no
    C6 C11 . 1.3940(16) no
    C6 C7 . 1.4001(16) no
    C7 C8 . 1.388(2) no
    C7 H7 . 0.95 no
    C8 C9 . 1.383(2) no
    C8 H8 . 0.95 no
    C9 C10 . 1.387(2) no
    C9 H9 . 0.95 no
    C10 C11 . 1.3921(17) no
    C10 H10 . 0.95 no
    C11 H11 . 0.95 no
    C12 C13 . 1.4869(17) no
    C12 C14 . 1.4885(18) no
    C12 H12 . 1.00 no
    C13 C14 . 1.482(2) no
    C13 H13A . 0.99 no
    C13 H13B . 0.99 no
    C14 H14A . 0.99 no
    C14 H14B . 0.99 no
    C15 C20 . 1.3978(17) no
    C15 C16 . 1.3984(17) no
    C16 C17 . 1.3904(17) no
    C16 H16 . 0.95 no
    C17 C18 . 1.3854(19) no
    C17 H17 . 0.95 no
    C18 C19 . 1.3898(19) no
    C18 H18 . 0.95 no
    C19 C20 . 1.3912(17) no
    C19 H19 . 0.95 no
    C20 H20 . 0.95 no
loop_
    _geom_angle_atom_site_label_1
    _geom_angle_atom_site_label_2
    _geom_angle_atom_site_label_3
    _geom_angle_site_symmetry_1
    _geom_angle_site_symmetry_3
    _geom_angle
    _geom_angle_publ_flag
    C1 N1 N2 . . 111.86(9) no
    C1 N1 C15 . . 128.83(10) no
    N2 N1 C15 . . 119.26(9) no
    C3 N2 N1 . . 106.35(9) no
    C5 N3 C12 . . 127.99(10) no
    C5 N3 H1 . . 113.9(10) no
    C12 N3 H1 . . 117.6(10) no
    O1 C1 N1 . . 126.06(11) no
    O1 C1 C2 . . 129.34(11) no
    N1 C1 C2 . . 104.59(10) no
    C5 C2 C3 . . 133.14(11) no
    C5 C2 C1 . . 121.37(10) no
    C3 C2 C1 . . 105.47(9) no
    N2 C3 C2 . . 111.64(10) no
    N2 C3 C4 . . 118.76(10) no
    C2 C3 C4 . . 129.60(10) no
    C3 C4 H4A . . 109.5 no
    C3 C4 H4B . . 109.5 no
    H4A C4 H4B . . 109.5 no
    C3 C4 H4C . . 109.5 no
    H4A C4 H4C . . 109.5 no
    H4B C4 H4C . . 109.5 no
    N3 C5 C2 . . 117.73(11) no
    N3 C5 C6 . . 119.45(10) no
    C2 C5 C6 . . 122.76(10) no
    C11 C6 C7 . . 119.31(11) no
    C11 C6 C5 . . 119.47(10) no
    C7 C6 C5 . . 121.21(10) no
    C8 C7 C6 . . 119.90(12) no
    C8 C7 H7 . . 120.0 no
    C6 C7 H7 . . 120.0 no
    C9 C8 C7 . . 120.41(13) no
    C9 C8 H8 . . 119.8 no
    C7 C8 H8 . . 119.8 no
    C8 C9 C10 . . 120.22(12) no
    C8 C9 H9 . . 119.9 no
    C10 C9 H9 . . 119.9 no
    C9 C10 C11 . . 119.77(13) no
    C9 C10 H10 . . 120.1 no
    C11 C10 H10 . . 120.1 no
    C10 C11 C6 . . 120.38(12) no
    C10 C11 H11 . . 119.8 no
    C6 C11 H11 . . 119.8 no
    N3 C12 C13 . . 118.30(11) no
    N3 C12 C14 . . 116.99(11) no
    C13 C12 C14 . . 59.76(9) no
    N3 C12 H12 . . 116.6 no
    C13 C12 H12 . . 116.6 no
    C14 C12 H12 . . 116.6 no
    C14 C13 C12 . . 60.17(9) no
    C14 C13 H13A . . 117.8 no
    C12 C13 H13A . . 117.8 no
    C14 C13 H13B . . 117.8 no
    C12 C13 H13B . . 117.8 no
    H13A C13 H13B . . 114.9 no
    C13 C14 C12 . . 60.07(9) no
    C13 C14 H14A . . 117.8 no
    C12 C14 H14A . . 117.8 no
    C13 C14 H14B . . 117.8 no
    C12 C14 H14B . . 117.8 no
    H14A C14 H14B . . 114.9 no
    C20 C15 C16 . . 120.12(11) no
    C20 C15 N1 . . 120.92(10) no
    C16 C15 N1 . . 118.95(11) no
    C17 C16 C15 . . 119.52(12) no
    C17 C16 H16 . . 120.2 no
    C15 C16 H16 . . 120.2 no
    C18 C17 C16 . . 120.84(12) no
    C18 C17 H17 . . 119.6 no
    C16 C17 H17 . . 119.6 no
    C17 C18 C19 . . 119.29(11) no
    C17 C18 H18 . . 120.4 no
    C19 C18 H18 . . 120.4 no
    C18 C19 C20 . . 121.04(12) no
    C18 C19 H19 . . 119.5 no
    C20 C19 H19 . . 119.5 no
    C19 C20 C15 . . 119.19(12) no
    C19 C20 H20 . . 120.4 no
    C15 C20 H20 . . 120.4 no
loop_
    _geom_torsion_atom_site_label_1
    _geom_torsion_atom_site_label_2
    _geom_torsion_atom_site_label_3
    _geom_torsion_atom_site_label_4
    _geom_torsion_site_symmetry_1
    _geom_torsion_site_symmetry_2
    _geom_torsion_site_symmetry_3
    _geom_torsion_site_symmetry_4
    _geom_torsion
    _geom_torsion_publ_flag
    C1 N1 N2 C3 . . . . 2.41(13) no
    C15 N1 N2 C3 . . . . 179.94(10) no
    N2 N1 C1 O1 . . . . 176.20(12) no
    C15 N1 C1 O1 . . . . -1.0(2) no
    N2 N1 C1 C2 . . . . -3.16(13) no
    C15 N1 C1 C2 . . . . 179.61(11) no
    O1 C1 C2 C5 . . . . 1.6(2) no
    N1 C1 C2 C5 . . . . -179.04(10) no
    O1 C1 C2 C3 . . . . -176.70(13) no
    N1 C1 C2 C3 . . . . 2.63(13) no
    N1 N2 C3 C2 . . . . -0.57(13) no
    N1 N2 C3 C4 . . . . 179.70(10) no
    C5 C2 C3 N2 . . . . -179.36(12) no
    C1 C2 C3 N2 . . . . -1.32(13) no
    C5 C2 C3 C4 . . . . 0.3(2) no
    C1 C2 C3 C4 . . . . 178.36(11) no
    C12 N3 C5 C2 . . . . 170.89(12) no
    C12 N3 C5 C6 . . . . -6.43(19) no
    C3 C2 C5 N3 . . . . 170.75(13) no
    C1 C2 C5 N3 . . . . -7.04(17) no
    C3 C2 C5 C6 . . . . -12.0(2) no
    C1 C2 C5 C6 . . . . 170.18(11) no
    N3 C5 C6 C11 . . . . 119.23(13) no
    C2 C5 C6 C11 . . . . -57.95(16) no
    N3 C5 C6 C7 . . . . -59.85(16) no
    C2 C5 C6 C7 . . . . 122.97(13) no
    C11 C6 C7 C8 . . . . 0.19(17) no
    C5 C6 C7 C8 . . . . 179.28(11) no
    C6 C7 C8 C9 . . . . -0.20(19) no
    C7 C8 C9 C10 . . . . -0.2(2) no
    C8 C9 C10 C11 . . . . 0.60(19) no
    C9 C10 C11 C6 . . . . -0.61(18) no
    C7 C6 C11 C10 . . . . 0.21(17) no
    C5 C6 C11 C10 . . . . -178.89(11) no
    C5 N3 C12 C13 . . . . 135.28(14) no
    C5 N3 C12 C14 . . . . -156.29(13) no
    N3 C12 C13 C14 . . . . 106.42(13) no
    N3 C12 C14 C13 . . . . -108.60(13) no
    C1 N1 C15 C20 . . . . -19.43(18) no
    N2 N1 C15 C20 . . . . 163.52(10) no
    C1 N1 C15 C16 . . . . 161.44(12) no
    N2 N1 C15 C16 . . . . -15.61(15) no
    C20 C15 C16 C17 . . . . -0.12(17) no
    N1 C15 C16 C17 . . . . 179.02(10) no
    C15 C16 C17 C18 . . . . 0.82(18) no
    C16 C17 C18 C19 . . . . -0.70(19) no
    C17 C18 C19 C20 . . . . -0.11(19) no
    C18 C19 C20 C15 . . . . 0.80(19) no
    C16 C15 C20 C19 . . . . -0.68(17) no
    N1 C15 C20 C19 . . . . -179.80(11) no
loop_
    _geom_hbond_atom_site_label_D
    _geom_hbond_atom_site_label_H
    _geom_hbond_atom_site_label_A
    _geom_hbond_site_symmetry_A
    _geom_hbond_distance_DH
    _geom_hbond_distance_HA
    _geom_hbond_distance_DA
    _geom_hbond_angle_DHA
    N3 H1 O1 . 0.92(2) 1.88(2) 2.6726(15) 143(2)
    C20 H20 O1 . 0.95 2.36 2.9453(16) 120
    C10 H10 O1 2_645 0.95 2.30 3.1809(17) 154
