# Supplementary material for: (4Z)-4-[(Cyclo­propyl­amino)(phen­yl)methyl­ene]-3-methyl-1-phenyl-1H-pyrazol-5(4H)-one
Source: Acta Crystallogr Sect E Struct Rep Online. 2010 Apr 21;66(Pt 5):o1123. doi: 10.1107/S1600536810013723 (PMC2979282; doi:10.1107/S1600536810013723)
Supplement: Supplementary file 2 [file e-66-o1123-Isup2.hkl]

# 
# h,k,l, Fc-squared, Fo-squared, sigma(Fo-squared) and status flag 
# 
data_I
_shelx_title '  _c100331a' 
_shelx_refln_list_code          4 
_shelx_F_calc_maximum      280.20 
_exptl_crystal_F_000      1344.00 
_reflns_d_resolution_high  0.8084 
 
loop_ 
 _symmetry_equiv_pos_as_xyz 
 'x, y, z' 
 '-x+1/2, y+1/2, z' 
 'x, -y+1/2, z+1/2' 
 '-x+1/2, -y, z+1/2' 
 '-x, -y, -z' 
 'x-1/2, -y-1/2, -z' 
 '-x, y-1/2, -z-1/2' 
 'x-1/2, y, -z-1/2' 
 
_cell_length_a     8.9790 
_cell_length_b    18.5000 
_cell_length_c    20.0500 
_cell_angle_alpha  90.000 
_cell_angle_beta   90.000 
_cell_angle_gamma  90.000 
 
_shelx_F_squared_multiplier     1.000 
 
loop_ 
 _refln_index_h 
 _refln_index_k 
 _refln_index_l 
 _refln_F_squared_calc 
 _refln_F_squared_meas 
 _refln_F_squared_sigma 
 _refln_observed_status 
   2   0   0    19044.35    17107.62   1504.96 o 
   4   0   0       46.37       30.28     10.32 o 
   6   0   0     5047.21     5038.99    129.71 o 
   8   0   0      551.10      560.45     32.77 o 
   2   1   0    29385.07    26934.55    939.91 o 
   4   1   0     3222.64     3433.06     49.41 o 
   6   1   0      192.19      183.91      6.05 o 
   8   1   0       57.92       45.52      7.18 o 
   0   2   0    30905.75    26003.43    555.31 o 
   2   2   0    78513.37    58874.89   5311.85 o 
   4   2   0      797.48      928.20     26.63 o 
   6   2   0      587.09      548.00      9.43 o 
   8   2   0      180.24      181.93     24.64 o 
   2   3   0      254.23      254.22      6.28 o 
   4   3   0      738.62      786.37     20.12 o 
   6   3   0       98.79       78.59      2.86 o 
   8   3   0      298.38      287.90     11.05 o 
  10   3   0       26.01        5.79     10.00 o 
   0   4   0    10766.38    10408.29    161.55 o 
   2   4   0     1325.74     1183.57     20.38 o 
   4   4   0      173.75      238.23     11.81 o 
   6   4   0     2505.38     2472.06     54.73 o 
   8   4   0       25.03       31.01      7.12 o 
  10   4   0       32.80       10.79     12.90 o 
   2   5   0     1598.01     1646.98     50.94 o 
   4   5   0     8130.53     9065.40    150.06 o 
   6   5   0      717.36      684.04     16.44 o 
   8   5   0      267.27      278.81      6.25 o 
  10   5   0      188.29      190.06     14.21 o 
   0   6   0      401.03      252.03     12.96 o 
   2   6   0    18520.62    20154.93    403.40 o 
   4   6   0     8122.75     8733.29    115.65 o 
   6   6   0      925.65      960.00     20.54 o 
   8   6   0     1165.81     1253.14     24.46 o 
  10   6   0        4.51        3.69      5.53 o 
   2   7   0     2862.97     3071.17     45.13 o 
   4   7   0     1095.51     1039.13     27.88 o 
   6   7   0      153.38      163.53      4.57 o 
   8   7   0      607.44      643.24     16.58 o 
  10   7   0      113.26      105.29      8.69 o 
   0   8   0     4910.70     5786.73     69.48 o 
   2   8   0      850.59     1095.29     23.33 o 
   4   8   0       43.07       74.62     19.12 o 
   6   8   0     2150.52     2252.87     33.66 o 
   8   8   0       17.67       20.46      5.02 o 
  10   8   0      119.50      146.36     11.58 o 
   2   9   0       82.70      102.82      5.67 o 
   4   9   0       38.92       45.08      5.33 o 
   6   9   0      208.23      201.00      6.59 o 
   8   9   0      608.31      639.63     17.69 o 
  10   9   0        1.10        0.53      1.32 o 
   0  10   0      431.48      512.53     21.89 o 
   2  10   0        2.39        2.65      2.28 o 
   4  10   0      192.64      136.84      5.14 o 
   6  10   0      248.72      233.33      6.41 o 
   8  10   0       11.04        6.24      2.11 o 
   2  11   0      102.26       84.33      4.39 o 
   4  11   0       57.02       64.40      6.01 o 
   6  11   0     4112.68     4364.93     53.90 o 
   8  11   0        8.12        8.67      2.71 o 
   0  12   0     3468.70     3613.95    149.43 o 
   2  12   0      695.84      573.97     18.78 o 
   4  12   0     1997.77     1937.48     30.95 o 
   6  12   0     1374.17     1442.07     26.27 o 
   8  12   0      143.03      156.00      6.67 o 
   2  13   0      253.41      254.78      9.95 o 
   4  13   0     2968.55     2814.48     48.99 o 
   6  13   0      563.53      503.94     13.37 o 
   8  13   0       69.15       74.03      3.28 o 
   0  14   0     1366.51     1459.59     46.38 o 
   2  14   0     1992.23     2001.95     45.34 o 
   4  14   0      130.36      115.40     10.49 o 
   6  14   0        8.46        9.66      2.20 o 
   8  14   0      302.42      268.75     22.99 o 
   2  15   0      270.32      226.02      6.66 o 
   4  15   0       11.15        7.31      1.92 o 
   6  15   0     1255.13     1204.01     19.53 o 
   8  15   0       51.07       66.14      6.60 o 
   0  16   0      412.41      347.33     13.66 o 
   2  16   0       14.67       16.36      5.29 o 
   4  16   0       80.22       54.21     10.64 o 
   6  16   0       64.45       75.16      3.34 o 
   2  17   0      286.01      257.91      8.71 o 
   4  17   0      465.74      421.82     11.06 o 
   6  17   0       53.61       63.07      3.44 o 
   0  18   0      876.17      985.55     33.08 o 
   2  18   0      461.06      473.06     15.50 o 
   4  18   0      194.77      229.06      7.22 o 
   6  18   0       14.16        8.51      3.71 o 
   2  19   0       92.53      100.78      4.79 o 
   4  19   0       99.33       94.34      3.72 o 
   6  19   0      367.00      370.90     18.43 o 
   0  20   0      483.32      456.55     31.32 o 
   2  20   0        2.60        3.77      1.34 o 
   4  20   0      157.64      145.55      5.33 o 
   2  21   0        1.83        1.91      1.53 o 
   4  21   0       70.53       81.66      4.69 o 
   0  22   0        0.15        2.83      2.03 o 
   2  22   0      294.14      334.14     10.58 o 
   1   1   1     4458.52     4013.52     38.18 o 
   2   1   1    13797.46    12759.65    186.05 o 
   3   1   1     1632.24     1481.54     29.59 o 
   4   1   1     2881.92     3006.14     33.55 o 
   5   1   1      251.74      235.62      7.41 o 
   6   1   1      342.13      366.63      5.91 o 
   7   1   1      406.67      343.78      7.26 o 
   8   1   1      152.33      153.67     16.83 o 
   9   1   1       95.23       88.02      4.34 o 
   0   2   1      792.44      818.84      9.75 o 
   1   2   1     4354.80     4117.13     43.78 o 
   2   2   1    32044.88    28463.17    554.54 o 
   3   2   1     3899.20     3738.26     37.68 o 
   4   2   1     2634.57     2762.74     49.33 o 
   5   2   1        3.01        1.43      1.71 o 
   6   2   1       71.72       74.52      4.27 o 
   7   2   1       73.96       75.02      3.46 o 
   8   2   1       20.88       22.58      4.87 o 
   9   2   1       12.36        9.71      3.54 o 
   1   3   1    15430.99    14128.90    171.39 o 
   2   3   1    27941.71    26476.92    635.50 o 
   3   3   1     1433.70     1555.10     28.12 o 
   4   3   1     4103.71     4344.03     70.32 o 
   5   3   1       26.14       46.19      6.80 o 
   6   3   1     1238.89     1168.28     20.74 o 
   7   3   1       32.95       23.79      2.95 o 
   8   3   1       91.74       77.38      9.49 o 
   9   3   1      148.86      147.89      5.22 o 
  10   3   1       23.70        6.05      9.48 o 
   0   4   1     5187.52     4914.69     87.35 o 
   1   4   1    10984.27    10468.58    123.22 o 
   2   4   1    25775.08    24673.94    464.62 o 
   3   4   1      739.43      673.76     13.25 o 
   4   4   1      123.20      102.91      4.12 o 
   5   4   1      513.43      503.32     16.25 o 
   6   4   1       43.07       38.93      2.64 o 
   7   4   1     1106.80     1143.17     15.72 o 
   8   4   1       16.24       14.57      2.77 o 
   9   4   1       87.79       88.33      4.56 o 
  10   4   1        9.45        4.62      3.35 o 
   1   5   1     2960.45     2970.45     21.62 o 
   2   5   1    11540.96    11508.77    169.01 o 
   3   5   1        0.48        1.20      0.57 o 
   4   5   1    14666.84    16359.65    332.45 o 
   5   5   1      323.97      295.29      6.98 o 
   6   5   1      107.74       94.12      3.60 o 
   7   5   1       25.62       31.13      3.34 o 
   8   5   1       91.34       96.63      3.97 o 
   9   5   1        7.49        7.07      2.59 o 
  10   5   1       17.47        7.46      6.77 o 
   0   6   1       13.20       11.83      2.50 o 
   1   6   1     2056.02     2062.53     22.56 o 
   2   6   1      192.39      148.31      5.13 o 
   3   6   1     1135.60     1133.62     27.89 o 
   4   6   1     1033.82     1030.73     25.91 o 
   5   6   1        0.71        2.80      0.80 o 
   6   6   1       15.09       16.70      1.79 o 
   7   6   1        1.05        1.95      1.12 o 
   8   6   1      140.05      149.38      4.28 o 
   9   6   1        6.44        5.97      2.75 o 
  10   6   1        0.00        0.50      1.39 o 
   1   7   1      737.73      779.33     10.92 o 
   2   7   1      812.99      888.05     13.55 o 
   3   7   1      251.04      291.34      6.28 o 
   4   7   1     3208.28     3635.26     52.91 o 
   5   7   1      458.88      445.30      6.35 o 
   6   7   1      254.08      260.18      5.00 o 
   7   7   1      716.11      763.15     10.59 o 
   8   7   1      269.37      279.64      6.33 o 
   9   7   1        7.66        7.26      1.85 o 
  10   7   1        3.15        1.37      1.31 o 
   0   8   1     1775.46     1997.04     30.61 o 
   1   8   1      684.08      750.35     12.60 o 
   2   8   1     2745.28     3127.10     34.60 o 
   3   8   1       70.89       79.13      4.08 o 
   4   8   1       81.35       68.75      3.43 o 
   5   8   1       60.54       50.53      3.94 o 
   6   8   1        7.74        8.99      1.24 o 
   7   8   1      903.63      948.35     11.56 o 
   8   8   1      464.37      446.92      8.64 o 
   9   8   1       52.21       51.87      3.18 o 
  10   8   1      209.82      207.63      8.83 o 
   1   9   1      342.13      419.87      7.34 o 
   2   9   1     1768.50     2000.16     24.63 o 
   3   9   1      402.44      448.87     11.29 o 
   4   9   1       60.07       50.78      3.34 o 
   5   9   1      880.20      825.21     14.41 o 
   6   9   1      153.60      149.64      3.32 o 
   7   9   1       18.68       17.02      2.08 o 
   8   9   1      612.98      649.28     11.47 o 
   9   9   1        7.04        5.91      1.41 o 
  10   9   1        8.20        1.40      1.64 o 
   0  10   1      646.72      618.25     17.65 o 
   1  10   1        3.18        2.58      1.63 o 
   2  10   1       39.71       44.65      5.51 o 
   3  10   1      248.32      283.64      6.84 o 
   4  10   1       18.04       24.29      2.43 o 
   5  10   1      386.92      354.70      6.55 o 
   6  10   1     1143.42     1143.65     13.45 o 
   7  10   1      301.89      284.45      5.41 o 
   8  10   1     1003.83     1055.84     19.21 o 
   9  10   1       19.11       13.73      4.01 o 
   1  11   1       72.19       62.11      5.57 o 
   2  11   1      245.36      251.69      6.51 o 
   3  11   1      183.16      155.94      3.44 o 
   4  11   1      549.12      557.27      8.94 o 
   5  11   1        9.46       15.37      2.02 o 
   6  11   1        0.14        1.81      1.01 o 
   7  11   1      413.32      457.63     10.13 o 
   8  11   1        8.56        7.49      1.83 o 
   9  11   1       34.55       33.14      5.00 o 
   0  12   1      969.61      829.99     26.34 o 
   1  12   1      199.97      185.83      4.34 o 
   2  12   1       94.39       91.52      3.11 o 
   3  12   1      270.05      245.14      5.39 o 
   4  12   1        0.98        1.80      0.86 o 
   5  12   1      257.13      265.45      5.91 o 
   6  12   1      160.08      160.28      4.90 o 
   7  12   1      163.34      155.33      4.15 o 
   8  12   1      341.82      322.71      7.95 o 
   9  12   1        1.40        0.84      0.93 o 
   1  13   1      351.74      384.20      7.83 o 
   2  13   1     1741.95     1691.38     29.28 o 
   3  13   1      227.69      204.29      4.27 o 
   4  13   1       36.33       38.27      3.93 o 
   5  13   1      763.92      762.61     10.79 o 
   6  13   1       12.10       12.28      2.06 o 
   7  13   1       69.11       72.10      3.02 o 
   8  13   1      267.35      274.57      6.63 o 
   9  13   1      137.31      147.14      7.91 o 
   0  14   1     1393.45     1294.89     27.73 o 
   1  14   1       54.32       53.37      4.09 o 
   2  14   1      794.05      766.10     11.57 o 
   3  14   1       40.98       30.37      3.91 o 
   4  14   1     1673.95     1582.39     18.40 o 
   5  14   1        4.72        6.46      1.27 o 
   6  14   1      134.52      146.18      4.32 o 
   7  14   1        6.54        8.78      1.54 o 
   8  14   1        5.59        1.49      0.84 o 
   1  15   1      264.76      252.62      5.96 o 
   2  15   1       22.96       18.05      2.55 o 
   3  15   1     2280.00     2340.22     27.42 o 
   4  15   1      336.71      290.19      5.72 o 
   5  15   1      112.05      113.49      3.65 o 
   6  15   1       20.70       17.67      2.96 o 
   7  15   1        0.51        1.87      0.76 o 
   8  15   1       75.16       84.76      3.54 o 
   0  16   1        1.65        2.41      1.56 o 
   1  16   1      906.57      882.99     13.32 o 
   2  16   1     1221.69     1154.12     20.35 o 
   3  16   1      145.56      151.18      4.01 o 
   4  16   1      849.83      860.64     14.93 o 
   5  16   1      276.93      282.72      5.25 o 
   6  16   1      258.99      285.72      4.95 o 
   7  16   1       13.40        9.96      1.65 o 
   1  17   1      124.86      128.12      4.41 o 
   2  17   1     1020.49     1038.27     24.16 o 
   3  17   1      479.81      480.43     14.30 o 
   4  17   1        0.16        0.94      1.07 o 
   5  17   1        6.25        7.85      1.54 o 
   6  17   1        1.86        3.75      1.14 o 
   7  17   1       13.27        9.67      3.85 o 
   0  18   1     1400.82     1481.61     35.37 o 
   1  18   1      132.79      151.24      5.24 o 
   2  18   1      126.24      119.23      5.03 o 
   3  18   1       97.31       88.98      3.50 o 
   4  18   1      123.06      118.95      3.04 o 
   5  18   1       46.82       38.70      3.40 o 
   6  18   1       15.03        8.68      3.23 o 
   1  19   1       24.24       35.78      4.77 o 
   2  19   1        0.47        1.39      1.34 o 
   3  19   1       74.06       69.21      3.36 o 
   4  19   1       11.20        8.05      2.28 o 
   5  19   1       50.10       42.79      2.63 o 
   6  19   1        3.56        2.51      1.76 o 
   0  20   1      151.24      148.87      7.41 o 
   1  20   1      497.14      554.29     10.85 o 
   2  20   1        0.11        0.86      1.30 o 
   3  20   1        0.28        1.65      1.01 o 
   4  20   1       11.66        9.92      2.12 o 
   5  20   1       20.28        8.12      2.26 o 
   1  21   1      253.87      264.55      6.16 o 
   2  21   1       27.17       13.80      4.37 o 
   3  21   1        8.04        9.99      2.60 o 
   4  21   1        1.40        1.36      1.00 o 
   0  22   1      125.70      164.72      5.88 o 
   1  22   1       11.09        5.94      2.06 o 
   2  22   1      381.20      433.17      9.16 o 
   0   0   2    19544.03    15937.84   1227.06 o 
   1   0   2     4520.24     4284.61    133.18 o 
   2   0   2      667.59      648.86     12.74 o 
   3   0   2     4098.22     4077.65     83.66 o 
   4   0   2      339.92      421.22     10.56 o 
   5   0   2     5386.96     5847.40    119.71 o 
   6   0   2      100.73      112.02      3.51 o 
   7   0   2      744.44      732.19     17.40 o 
   8   0   2       57.69       59.14      9.78 o 
   9   0   2      621.76      605.70     29.75 o 
   1   1   2        4.30        3.59      0.67 o 
   2   1   2     2023.28     2007.79     21.61 o 
   3   1   2      779.93      777.94     11.31 o 
   4   1   2      258.60      246.95      4.96 o 
   5   1   2     1563.31     1650.82     20.68 o 
   6   1   2      548.10      547.44      6.50 o 
   7   1   2       14.47       15.84      2.71 o 
   8   1   2       61.58       55.42      7.44 o 
   9   1   2       10.37       10.98      4.62 o 
   0   2   2    10798.62     9671.12    182.88 o 
   1   2   2     2233.02     1994.39     24.09 o 
   2   2   2      232.65      231.87      4.04 o 
   3   2   2       41.06       30.68      2.25 o 
   4   2   2      445.98      454.10      7.72 o 
   5   2   2      540.00      570.22     14.11 o 
   6   2   2       89.03       96.07      2.92 o 
   7   2   2      142.92      150.92      6.86 o 
   8   2   2        0.12        1.71      1.23 o 
   9   2   2      229.12      216.07      7.94 o 
   1   3   2      705.01      743.74     12.29 o 
   2   3   2     8227.60     8216.31     90.57 o 
   3   3   2      258.19      239.43      4.84 o 
   4   3   2      112.06      134.84      4.48 o 
   5   3   2       69.97       70.44      7.78 o 
   6   3   2       77.14       73.58      3.73 o 
   7   3   2       81.79       86.79      4.41 o 
   8   3   2      220.86      236.42     16.64 o 
   9   3   2       90.34       89.83      4.74 o 
  10   3   2        0.43        1.58      2.37 o 
   0   4   2     5294.03     5322.14     38.27 o 
   1   4   2    10022.65     9595.42     83.78 o 
   2   4   2      293.80      334.03      6.19 o 
   3   4   2     2339.60     2337.88     39.70 o 
   4   4   2      540.38      544.46     13.98 o 
   5   4   2     1306.15     1285.40     22.67 o 
   6   4   2        0.10        0.76      0.75 o 
   7   4   2        1.76        3.54      1.04 o 
   8   4   2       79.13       83.23      8.96 o 
   9   4   2        5.19        5.77      2.08 o 
  10   4   2       43.08       12.01     11.61 o 
   1   5   2      136.44      118.99      3.38 o 
   2   5   2      143.23      126.89      3.38 o 
   3   5   2     1720.77     1755.82     22.76 o 
   4   5   2       78.25       59.30      5.15 o 
   5   5   2       31.05       33.48      2.63 o 
   6   5   2      514.40      460.35      9.02 o 
   7   5   2        0.46        1.74      0.94 o 
   8   5   2      379.82      413.73      7.95 o 
   9   5   2      181.82      176.38      6.49 o 
  10   5   2      235.03      239.09     11.91 o 
   0   6   2        1.82       13.47      2.23 o 
   1   6   2       12.00       11.97      1.90 o 
   2   6   2      942.98      866.88     13.20 o 
   3   6   2     6047.41     6516.07    136.92 o 
   4   6   2     1801.54     1878.91     28.72 o 
   5   6   2     2190.81     2068.13     28.95 o 
   6   6   2     2210.37     2165.22     25.76 o 
   7   6   2      462.39      474.51      7.94 o 
   8   6   2      368.28      382.11      7.50 o 
   9   6   2      712.32      719.76     22.45 o 
  10   6   2       76.44       84.63      6.52 o 
   1   7   2       30.57       38.87      3.42 o 
   2   7   2     1163.53     1179.82     17.09 o 
   3   7   2      550.66      546.85     11.58 o 
   4   7   2     2618.12     2518.65     44.40 o 
   5   7   2      130.58      112.42      2.91 o 
   6   7   2       32.46       39.76      3.66 o 
   7   7   2       61.27       66.61      5.75 o 
   8   7   2      238.86      261.37      5.95 o 
   9   7   2      103.10      102.60      3.30 o 
  10   7   2       77.75       80.71      5.55 o 
   0   8   2     3479.76     3723.61     73.02 o 
   1   8   2      514.76      530.25      9.48 o 
   2   8   2     2502.97     2762.43     38.85 o 
   3   8   2       57.52       86.87      4.99 o 
   4   8   2     4666.05     4354.64     90.09 o 
   5   8   2     1391.83     1341.92     20.18 o 
   6   8   2     3761.77     3782.83     51.11 o 
   7   8   2        9.03       11.70      1.74 o 
   8   8   2      164.84      149.55      4.31 o 
   9   8   2        0.70        1.05      0.81 o 
  10   8   2        3.21        3.82      2.42 o 
   1   9   2       59.62       92.85      4.08 o 
   2   9   2       45.72       31.96      3.53 o 
   3   9   2        4.30        4.57      1.47 o 
   4   9   2      508.22      489.50     10.10 o 
   5   9   2       59.36       54.30      4.54 o 
   6   9   2     1124.43     1106.62     15.64 o 
   7   9   2       24.37       27.81      3.39 o 
   8   9   2      542.78      543.94     10.47 o 
   9   9   2      335.38      327.29      9.08 o 
  10   9   2       45.71       42.56      3.54 o 
   0  10   2     6184.88     7151.67     92.20 o 
   1  10   2      275.92      299.01      8.15 o 
   2  10   2        3.94        4.24      2.15 o 
   3  10   2       27.96       23.64      1.98 o 
   4  10   2        2.56        3.94      0.85 o 
   5  10   2       13.74       13.01      1.77 o 
   6  10   2        0.21        1.42      1.31 o 
   7  10   2      123.33      126.66      3.70 o 
   8  10   2       54.60       49.86      7.11 o 
   9  10   2      362.26      384.74     10.62 o 
   1  11   2      807.54      876.70     17.78 o 
   2  11   2       62.84       51.26      3.08 o 
   3  11   2      225.65      197.24      4.51 o 
   4  11   2      189.45      173.79      3.20 o 
   5  11   2      627.22      653.66     10.45 o 
   6  11   2        4.69        5.90      1.16 o 
   7  11   2        8.50       13.08      1.97 o 
   8  11   2       66.56       64.86      3.82 o 
   9  11   2      159.81      155.13      5.62 o 
   0  12   2     1711.81     1764.00     35.91 o 
   1  12   2      256.09      247.77      5.86 o 
   2  12   2      530.28      554.94     12.68 o 
   3  12   2       47.45       42.51      3.55 o 
   4  12   2       68.59       70.95      6.09 o 
   5  12   2      898.87      874.86     12.41 o 
   6  12   2       72.84       93.59      3.70 o 
   7  12   2       47.58       49.44      4.59 o 
   8  12   2       14.99       14.70      2.96 o 
   9  12   2      178.50      206.69      6.57 o 
   1  13   2        0.80        1.69      1.10 o 
   2  13   2       30.13       33.35      3.36 o 
   3  13   2      266.48      239.11      4.49 o 
   4  13   2       38.17       40.28      3.43 o 
   5  13   2        6.77        6.34      1.33 o 
   6  13   2       85.72       85.75      3.97 o 
   7  13   2       86.03       74.50      3.51 o 
   8  13   2        6.67        9.54      2.03 o 
   9  13   2      117.04      100.46      5.95 o 
   0  14   2      501.28      498.62     13.01 o 
   1  14   2       59.63       67.65      3.33 o 
   2  14   2       26.25       14.85      1.98 o 
   3  14   2      609.79      606.90     10.72 o 
   4  14   2        0.58        2.73      1.08 o 
   5  14   2        1.31        3.97      1.07 o 
   6  14   2        3.74        2.06      0.93 o 
   7  14   2       23.76       21.51      3.12 o 
   8  14   2        3.41        3.37      1.05 o 
   1  15   2      245.96      235.76      5.52 o 
   2  15   2      245.03      260.96      5.48 o 
   3  15   2      192.96      208.17      4.88 o 
   4  15   2      179.46      168.35      4.62 o 
   5  15   2      434.94      437.58      7.93 o 
   6  15   2       78.24       65.18      3.31 o 
   7  15   2       69.43       59.72      2.43 o 
   8  15   2        6.42        3.82      1.29 o 
   0  16   2      449.60      446.31     11.44 o 
   1  16   2        8.57        9.44      1.87 o 
   2  16   2      131.32      133.81      8.80 o 
   3  16   2      413.89      430.23      7.75 o 
   4  16   2      105.34       89.04      5.99 o 
   5  16   2       17.82       13.22      1.99 o 
   6  16   2        2.02        2.56      0.83 o 
   7  16   2       42.81       38.48      2.37 o 
   1  17   2     1682.88     1813.12     26.86 o 
   2  17   2       28.46       25.40      5.28 o 
   3  17   2       38.66       44.55      5.81 o 
   4  17   2       24.18       36.81      5.40 o 
   5  17   2       55.44       64.85      2.81 o 
   6  17   2       28.33       30.82      2.43 o 
   7  17   2       49.49       42.67      3.72 o 
   0  18   2        7.93       12.70      3.30 o 
   1  18   2      768.87      844.89     17.53 o 
   2  18   2       84.12       94.48      5.67 o 
   3  18   2      224.97      209.57      5.38 o 
   4  18   2       81.99       97.33      3.49 o 
   5  18   2        0.00        1.57      0.71 o 
   6  18   2       69.07       77.70      2.86 o 
   1  19   2       13.53       14.54      2.91 o 
   2  19   2      471.50      546.73     12.00 o 
   3  19   2        3.33        4.17      1.49 o 
   4  19   2      162.16      176.70      6.04 o 
   5  19   2        8.18        3.18      0.87 o 
   6  19   2        8.61        4.47      2.37 o 
   0  20   2     1734.10     1700.96     85.02 o 
   1  20   2       89.78       88.75      3.59 o 
   2  20   2      265.51      258.35      5.17 o 
   3  20   2        2.00        1.93      1.23 o 
   4  20   2       68.21       71.13      2.68 o 
   5  20   2       25.56       21.51      3.57 o 
   1  21   2        3.86        1.88      1.18 o 
   2  21   2        3.99        2.51      0.96 o 
   3  21   2       18.41        8.13      4.57 o 
   4  21   2       47.80       69.68      3.09 o 
   0  22   2      101.48       77.52      4.09 o 
   1  22   2       39.40       43.57      2.60 o 
   2  22   2      310.53      324.01      7.87 o 
   1   1   3     1545.78     1412.81     17.91 o 
   2   1   3     1210.75     1171.95     14.14 o 
   3   1   3       17.05       15.75      1.75 o 
   4   1   3      677.77      603.08     11.37 o 
   5   1   3       87.69       89.41      5.13 o 
   6   1   3      236.88      194.97      3.69 o 
   7   1   3      719.49      722.37     11.88 o 
   8   1   3       85.03       71.11      8.58 o 
   9   1   3       15.84       14.15      5.66 o 
  10   1   3       73.89       66.50      3.72 o 
   0   2   3     4516.28     3934.22    166.28 o 
   1   2   3     5347.81     5191.34     44.80 o 
   2   2   3     2029.75     1898.10     22.07 o 
   3   2   3      325.47      349.91      7.08 o 
   4   2   3      366.88      376.57      8.52 o 
   5   2   3      679.50      696.90     13.84 o 
   6   2   3      214.59      242.75      4.27 o 
   7   2   3      242.09      248.44      6.42 o 
   8   2   3       30.80       31.92      6.11 o 
   9   2   3      110.21      100.83      4.67 o 
  10   2   3        4.71        1.79      1.24 o 
   1   3   3    12415.05    11721.16    180.50 o 
   2   3   3     4045.09     3841.98     50.51 o 
   3   3   3      679.25      634.73     10.62 o 
   4   3   3       45.99       40.74      3.71 o 
   5   3   3     1025.61     1150.58     18.61 o 
   6   3   3      466.92      438.87      5.54 o 
   7   3   3       76.47       79.23      4.23 o 
   8   3   3      183.81      199.04     14.16 o 
   9   3   3       28.75       21.15      6.34 o 
  10   3   3        5.47        1.04      2.69 o 
   0   4   3     1167.55     1029.22     20.98 o 
   1   4   3    12317.74    11642.66    153.43 o 
   2   4   3      223.89      217.44      5.00 o 
   3   4   3     1801.34     1908.71     35.96 o 
   4   4   3     1517.07     1604.61     26.86 o 
   5   4   3      924.40      844.31     16.31 o 
   6   4   3       27.44       33.73      2.73 o 
   7   4   3      212.81      215.88      5.46 o 
   8   4   3       74.30       80.26      4.84 o 
   9   4   3       51.16       49.98      5.77 o 
  10   4   3       45.95       38.41      7.38 o 
   1   5   3      712.51      600.75     13.84 o 
   2   5   3     3088.95     3253.32     31.90 o 
   3   5   3     2256.86     2286.27     32.81 o 
   4   5   3       56.71       51.11      4.06 o 
   5   5   3       59.17       56.60      3.52 o 
   6   5   3       81.20       79.41      3.36 o 
   7   5   3       67.75       71.80      3.99 o 
   8   5   3      139.91      151.61      3.99 o 
   9   5   3       26.58       26.35      8.19 o 
  10   5   3       67.39       57.71     12.24 o 
   0   6   3     5654.89     6105.54     80.24 o 
   1   6   3      779.15      811.58      8.56 o 
   2   6   3       23.01       32.04      2.17 o 
   3   6   3       71.75       84.72      3.52 o 
   4   6   3      403.21      381.00     10.54 o 
   5   6   3        4.93        3.90      0.87 o 
   6   6   3      640.55      635.32      9.78 o 
   7   6   3        0.25        1.46      1.06 o 
   8   6   3       15.23       14.68      2.47 o 
   9   6   3       45.11       56.83     12.60 o 
  10   6   3        2.71        1.50      1.04 o 
   1   7   3       86.61      118.90      3.95 o 
   2   7   3      491.84      568.24     10.72 o 
   3   7   3      808.05      792.38     13.59 o 
   4   7   3      902.82      871.09     13.87 o 
   5   7   3      169.28      151.27      2.99 o 
   6   7   3        3.54        4.23      0.99 o 
   7   7   3      238.50      236.39      5.09 o 
   8   7   3      147.46      150.26      4.62 o 
   9   7   3     1268.91     1188.23     55.98 o 
  10   7   3       46.39       33.44     10.05 o 
   0   8   3     5929.54     6486.06    139.06 o 
   1   8   3      106.23      130.17      4.13 o 
   2   8   3     5391.10     6120.26     93.44 o 
   3   8   3      538.17      475.68     11.80 o 
   4   8   3      103.51       86.21      3.03 o 
   5   8   3      907.45      999.33     15.10 o 
   6   8   3      777.78      768.89     12.01 o 
   7   8   3     5874.52     6448.99    115.17 o 
   8   8   3      225.87      261.96      5.87 o 
   9   8   3      330.76      319.97      8.59 o 
  10   8   3      181.72      172.20      7.60 o 
   1   9   3      147.72      160.20      5.19 o 
   2   9   3      311.39      289.55      7.78 o 
   3   9   3     1039.69     1053.29     23.35 o 
   4   9   3      457.16      437.71      6.70 o 
   5   9   3      189.57      201.53      3.46 o 
   6   9   3      200.28      231.63      5.03 o 
   7   9   3      100.83      105.74      4.34 o 
   8   9   3      135.67      148.81      4.24 o 
   9   9   3       86.93       85.17      3.08 o 
  10   9   3        2.89        1.84      1.84 o 
   0  10   3     3048.44     3545.03     51.01 o 
   1  10   3     1125.73     1265.70     16.76 o 
   2  10   3       21.50       32.39      3.88 o 
   3  10   3      648.90      595.76     11.52 o 
   4  10   3      234.56      213.86      4.61 o 
   5  10   3     1060.98     1105.56     11.58 o 
   6  10   3       19.57       26.74      3.71 o 
   7  10   3      254.15      283.25      5.76 o 
   8  10   3       79.99       76.30      3.61 o 
   9  10   3       64.45       59.55      3.47 o 
   1  11   3        4.82        5.63      1.05 o 
   2  11   3        1.47        2.18      0.54 o 
   3  11   3       77.67       67.59      2.83 o 
   4  11   3      212.50      189.28      3.20 o 
   5  11   3      277.14      269.21      5.64 o 
   6  11   3       42.80       60.62      5.61 o 
   7  11   3      717.92      736.16     12.02 o 
   8  11   3       48.98       49.03      5.19 o 
   9  11   3        3.43        1.80      0.93 o 
   0  12   3     1000.87      970.57     20.35 o 
   1  12   3      866.00      869.33     17.09 o 
   2  12   3        0.11        1.50      0.86 o 
   3  12   3       98.50       86.70      3.05 o 
   4  12   3        1.12        2.14      0.99 o 
   5  12   3      757.84      747.35     10.53 o 
   6  12   3      500.74      500.62      8.30 o 
   7  12   3        4.36        3.18      1.09 o 
   8  12   3        2.99        1.06      1.23 o 
   9  12   3        6.36        4.94      1.69 o 
   1  13   3      142.93      120.17      3.46 o 
   2  13   3     1574.38     1505.15     20.57 o 
   3  13   3      585.00      501.44      8.53 o 
   4  13   3      662.07      664.55      9.40 o 
   5  13   3        0.00        1.91      1.01 o 
   6  13   3       15.97       23.99      3.88 o 
   7  13   3      240.18      240.86      5.98 o 
   8  13   3       41.65       39.15      3.66 o 
   0  14   3     1094.41     1121.81     23.06 o 
   1  14   3      246.76      222.03      4.81 o 
   2  14   3       56.50       55.25      4.48 o 
   3  14   3      123.07      103.82      3.70 o 
   4  14   3       22.79       28.65      3.45 o 
   5  14   3      194.44      168.73      4.00 o 
   6  14   3       38.70       45.33      4.55 o 
   7  14   3      160.45      168.23      4.53 o 
   8  14   3       30.67       19.15      4.53 o 
   1  15   3     1246.63     1320.83     18.37 o 
   2  15   3       13.73       22.01      3.02 o 
   3  15   3       16.36       20.71      3.11 o 
   4  15   3      376.61      387.28      6.89 o 
   5  15   3       20.84       26.29      3.27 o 
   6  15   3       15.59       17.84      2.83 o 
   7  15   3       42.35       44.68      2.54 o 
   8  15   3       92.66       99.05      4.47 o 
   0  16   3      270.21      282.32      8.48 o 
   1  16   3       65.91       53.65      5.54 o 
   2  16   3      594.09      652.56      9.35 o 
   3  16   3      109.64      115.46      3.89 o 
   4  16   3      306.46      304.07      5.91 o 
   5  16   3       42.39       45.62      3.86 o 
   6  16   3       18.11       15.01      2.70 o 
   7  16   3        1.94        5.13      1.28 o 
   1  17   3        6.84        5.93      1.31 o 
   2  17   3      242.00      214.88      7.30 o 
   3  17   3      389.22      379.40      7.56 o 
   4  17   3      295.71      300.84      5.25 o 
   5  17   3       15.97       13.85      1.96 o 
   6  17   3        0.83        0.03      1.11 o 
   7  17   3        3.59        5.25      2.07 o 
   0  18   3      195.55      157.56      6.94 o 
   1  18   3       11.65       10.44      1.95 o 
   2  18   3      771.30      771.84     15.91 o 
   3  18   3      110.82      105.60      4.08 o 
   4  18   3       33.00       30.85      5.22 o 
   5  18   3       59.96       50.10      2.70 o 
   6  18   3        0.10        0.42      0.72 o 
   1  19   3        0.35        0.95      1.16 o 
   2  19   3       24.08       33.55      6.65 o 
   3  19   3      100.82       93.40      3.17 o 
   4  19   3       62.06       73.28      2.62 o 
   5  19   3       58.04       53.00      3.49 o 
   6  19   3        9.13        8.95      2.90 o 
   0  20   3      742.25      693.67     18.16 o 
   1  20   3      223.09      217.08      5.48 o 
   2  20   3        4.53        1.39      0.96 o 
   3  20   3        5.00        2.57      1.28 o 
   4  20   3        5.53        1.95      1.15 o 
   5  20   3        0.32        0.52      0.84 o 
   1  21   3       44.27       63.68      2.89 o 
   2  21   3      294.00      313.60      9.99 o 
   3  21   3       22.84       24.19      3.36 o 
   4  21   3      285.10      314.12      9.51 o 
   0  22   3      364.09      420.24     16.85 o 
   1  22   3      106.24       99.39      3.88 o 
   2  22   3       32.65       39.59      2.78 o 
   0   0   4    10669.94     9626.45    269.73 o 
   1   0   4       57.73       79.78      2.80 o 
   2   0   4    21510.43    20407.28    548.66 o 
   3   0   4      721.92      720.94     32.34 o 
   4   0   4     5572.97     5673.79    201.23 o 
   5   0   4     1594.17     1740.36     51.11 o 
   6   0   4      814.61      781.20     20.44 o 
   7   0   4       24.15       17.48      2.61 o 
   8   0   4        0.42        2.54      2.12 o 
   9   0   4      381.62      366.84     31.98 o 
  10   0   4      157.24      157.41      9.48 o 
   1   1   4    18294.07    17044.34    306.06 o 
   2   1   4     8684.80     8732.83    110.48 o 
   3   1   4      229.31      229.99      4.98 o 
   4   1   4      159.01      157.42      4.88 o 
   5   1   4       86.53       91.19      6.47 o 
   6   1   4       87.28       72.36      2.68 o 
   7   1   4      140.28      147.22      7.05 o 
   8   1   4       63.91       67.21      6.96 o 
   9   1   4       21.61       22.73      8.27 o 
  10   1   4        6.71        5.69      3.39 o 
   0   2   4      180.95      166.57      4.95 o 
   1   2   4    15109.63    14513.69    270.70 o 
   2   2   4     3580.82     3491.11     40.20 o 
   3   2   4       66.92       57.74      2.30 o 
   4   2   4       17.80       20.04      2.51 o 
   5   2   4        8.83        7.23      1.38 o 
   6   2   4        3.43        6.42      1.00 o 
   7   2   4        3.97        4.63      1.22 o 
   8   2   4        8.65       15.87      3.98 o 
   9   2   4      132.05      126.94      7.13 o 
  10   2   4       65.30       51.80      3.54 o 
   1   3   4     4979.69     4592.02     93.08 o 
   2   3   4      232.83      232.28      5.23 o 
   3   3   4     2054.43     2186.11     39.33 o 
   4   3   4     1495.42     1367.30     23.35 o 
   5   3   4      596.51      621.11     11.06 o 
   6   3   4       75.09       70.98      2.67 o 
   7   3   4        2.30        4.07      1.11 o 
   8   3   4      116.97      135.53      5.83 o 
   9   3   4       61.27       55.58      4.57 o 
  10   3   4       16.78       16.33      4.22 o 
   0   4   4      262.77      253.95      6.78 o 
   1   4   4     3418.48     3469.79     57.33 o 
   2   4   4     2666.24     2715.69     45.08 o 
   3   4   4     1170.65     1083.16     18.02 o 
   4   4   4      735.42      781.40     15.20 o 
   5   4   4      587.42      643.43     10.22 o 
   6   4   4      236.39      207.03      4.52 o 
   7   4   4        9.04        8.26      1.27 o 
   8   4   4      110.12      121.81      4.92 o 
   9   4   4      101.50      109.96      4.29 o 
  10   4   4      146.59      139.57      5.18 o 
   1   5   4     1759.05     1771.64     25.50 o 
   2   5   4      444.83      416.65      7.80 o 
   3   5   4     4978.25     5341.98     84.43 o 
   4   5   4       89.16      100.73      5.52 o 
   5   5   4      745.74      672.75      9.80 o 
   6   5   4      700.69      682.21     10.14 o 
   7   5   4      359.77      371.74      6.38 o 
   8   5   4      100.53      105.27      3.20 o 
   9   5   4        3.53        2.61      1.78 o 
  10   5   4       23.35        6.58      6.71 o 
   0   6   4      236.35      216.75      6.74 o 
   1   6   4     1818.99     1701.47     28.66 o 
   2   6   4     1746.09     1891.25     20.34 o 
   3   6   4     4909.16     5545.99    105.86 o 
   4   6   4     1923.25     1681.16     28.89 o 
   5   6   4       12.91       16.19      1.80 o 
   6   6   4      509.73      539.10      8.74 o 
   7   6   4      338.05      337.66      6.09 o 
   8   6   4      296.28      294.65      5.66 o 
   9   6   4      259.10      280.44      7.98 o 
  10   6   4        2.54        1.92      1.31 o 
   1   7   4     5611.85     6193.78     75.96 o 
   2   7   4      171.18      193.87      4.84 o 
   3   7   4      448.96      451.04     11.13 o 
   4   7   4     2609.99     2387.64     40.31 o 
   5   7   4       35.90       29.21      2.65 o 
   6   7   4       37.81       30.03      3.28 o 
   7   7   4        7.22        7.08      1.36 o 
   8   7   4      204.20      210.80      5.49 o 
   9   7   4       29.88       17.10      4.95 o 
  10   7   4      202.76      228.49      9.33 o 
   0   8   4      172.00      168.42      5.74 o 
   1   8   4     3140.85     3352.16     62.65 o 
   2   8   4      612.67      668.08     12.15 o 
   3   8   4      106.19       88.60      5.26 o 
   4   8   4       17.52       11.64      1.38 o 
   5   8   4      153.02      177.25      4.44 o 
   6   8   4      484.10      469.97      7.91 o 
   7   8   4      463.64      481.15      7.43 o 
   8   8   4      263.98      260.68      5.88 o 
   9   8   4       22.80       22.07      3.24 o 
  10   8   4       20.05        6.23      5.84 o 
   1   9   4      729.21      658.22     13.08 o 
   2   9   4      841.23      891.12     13.47 o 
   3   9   4       35.50       20.58      2.08 o 
   4   9   4       13.41        9.17      1.16 o 
   5   9   4     1751.32     1763.83     21.18 o 
   6   9   4      817.29      855.46     11.91 o 
   7   9   4        5.88        6.69      1.43 o 
   8   9   4       20.20       22.86      3.47 o 
   9   9   4       48.70       39.28      3.63 o 
   0  10   4        3.43        4.33      3.36 o 
   1  10   4      861.55      912.32     13.46 o 
   2  10   4      143.34      129.77      3.95 o 
   3  10   4      464.70      470.12      6.99 o 
   4  10   4      662.88      726.16     11.29 o 
   5  10   4      764.03      760.81      8.56 o 
   6  10   4      506.24      494.32      8.35 o 
   7  10   4       58.15       72.76      4.54 o 
   8  10   4        1.77        1.03      1.01 o 
   9  10   4      169.12      155.91      5.13 o 
   1  11   4        7.54        4.64      0.82 o 
   2  11   4     1249.21     1178.63     22.70 o 
   3  11   4        0.04        1.79      0.62 o 
   4  11   4     1470.57     1437.06     16.48 o 
   5  11   4        1.85        3.58      0.94 o 
   6  11   4      182.44      194.68      8.99 o 
   7  11   4        4.86        4.87      1.04 o 
   8  11   4      357.16      387.60      8.16 o 
   9  11   4       26.46       14.88      3.47 o 
   0  12   4     1894.32     1667.80     48.06 o 
   1  12   4      951.92      894.95     15.89 o 
   2  12   4      146.12      119.04      3.12 o 
   3  12   4      593.72      561.64      7.49 o 
   4  12   4        0.50        1.62      0.84 o 
   5  12   4      146.51      140.49      5.91 o 
   6  12   4       42.44       46.19      5.09 o 
   7  12   4       88.87       88.88      3.63 o 
   8  12   4      119.10      126.75      4.02 o 
   9  12   4       64.58       57.77      2.78 o 
   1  13   4       10.05       13.48      2.15 o 
   2  13   4      185.34      194.75      4.02 o 
   3  13   4      169.57      168.60      4.18 o 
   4  13   4      131.51      151.50      3.80 o 
   5  13   4       18.62       18.13      2.40 o 
   6  13   4       58.91       58.03      4.20 o 
   7  13   4        2.59        3.74      1.05 o 
   8  13   4       37.43       33.16      5.68 o 
   0  14   4      345.84      381.10      9.90 o 
   1  14   4       56.89       47.06      3.95 o 
   2  14   4      107.30       91.23      3.24 o 
   3  14   4      208.56      185.73      4.17 o 
   4  14   4        0.38        1.52      0.96 o 
   5  14   4      209.05      218.06      4.04 o 
   6  14   4        9.96       10.70      1.82 o 
   7  14   4       21.64       19.24      2.88 o 
   8  14   4       36.95       33.51      3.87 o 
   1  15   4      189.73      196.96      4.69 o 
   2  15   4        1.07        2.31      1.08 o 
   3  15   4      485.23      439.61      6.22 o 
   4  15   4       45.65       31.13      3.88 o 
   5  15   4        0.36        1.67      1.09 o 
   6  15   4        0.59        0.67      0.93 o 
   7  15   4        9.94       16.02      2.18 o 
   8  15   4        8.56        4.77      1.75 o 
   0  16   4     1669.67     1687.91     27.61 o 
   1  16   4     1032.61     1029.18     12.39 o 
   2  16   4      255.23      240.05      7.33 o 
   3  16   4        8.54       13.82      2.23 o 
   4  16   4       43.40       37.79      4.95 o 
   5  16   4      142.42      125.94      3.45 o 
   6  16   4      168.96      166.46      4.40 o 
   7  16   4      101.61      103.02      3.61 o 
   1  17   4      232.15      240.58      5.04 o 
   2  17   4      406.89      386.95      8.18 o 
   3  17   4       62.16       64.50      3.80 o 
   4  17   4       17.50       16.11      2.71 o 
   5  17   4      181.45      170.87      4.24 o 
   6  17   4       37.28       23.20      4.62 o 
   7  17   4        2.64        0.91      0.66 o 
   0  18   4      944.90      986.75     23.38 o 
   1  18   4      196.98      174.24      4.85 o 
   2  18   4      667.54      649.15     13.05 o 
   3  18   4        6.20        4.79      1.17 o 
   4  18   4       35.90       36.11      3.32 o 
   5  18   4       13.82        8.97      2.31 o 
   6  18   4      297.73      315.77      6.42 o 
   1  19   4       18.24       17.47      3.37 o 
   2  19   4       11.17       14.24      3.31 o 
   3  19   4       25.24       30.99      7.54 o 
   4  19   4        0.98        1.25      0.76 o 
   5  19   4       71.51       59.72      3.68 o 
   0  20   4     1147.65     1283.80     25.59 o 
   1  20   4        3.08        5.37      1.37 o 
   2  20   4        0.17        0.83      0.77 o 
   3  20   4        1.58        1.54      1.13 o 
   4  20   4        1.87        1.51      1.12 o 
   5  20   4      246.32      267.88     10.42 o 
   1  21   4       17.21       10.00      2.42 o 
   2  21   4       50.86       45.63      3.37 o 
   3  21   4      135.17      129.72      4.48 o 
   0  22   4      460.90      467.41     17.83 o 
   1  22   4      178.39      166.93      4.93 o 
   2  22   4       15.46       10.02      3.52 o 
   1   1   5      115.98      114.41      2.62 o 
   2   1   5     1964.59     1832.24     25.48 o 
   3   1   5      450.03      448.87      9.04 o 
   4   1   5     1610.49     1717.39     41.41 o 
   5   1   5      145.52      175.91      5.63 o 
   6   1   5        0.03        1.34      0.75 o 
   7   1   5      185.80      196.97      4.86 o 
   8   1   5       29.86       30.81      3.63 o 
   9   1   5       88.70       84.27      6.23 o 
  10   1   5       22.22       11.08      6.88 o 
   0   2   5    26153.98    25389.51    862.57 o 
   1   2   5     1181.99     1077.14     11.56 o 
   2   2   5     1216.56     1116.29     16.95 o 
   3   2   5      665.34      759.00     13.79 o 
   4   2   5      109.93       92.33      4.37 o 
   5   2   5      329.86      295.46      6.66 o 
   6   2   5       64.83       58.77      3.23 o 
   7   2   5      568.64      576.86     10.06 o 
   8   2   5        1.15        2.04      1.32 o 
   9   2   5        6.48        6.03      2.25 o 
  10   2   5       28.16       14.79      4.36 o 
   1   3   5        4.13        7.78      1.09 o 
   2   3   5     3421.43     3304.15     49.44 o 
   3   3   5      136.61      144.96      4.27 o 
   4   3   5     1002.22     1121.66     20.56 o 
   5   3   5       74.89       99.26      3.49 o 
   6   3   5        2.33        3.79      0.74 o 
   7   3   5        2.40        4.73      1.08 o 
   8   3   5      131.14      125.04      5.25 o 
   9   3   5       79.01       73.93      4.75 o 
  10   3   5       56.16       53.08      3.18 o 
   0   4   5     4148.47     4310.29     59.74 o 
   1   4   5     2511.50     2432.90     46.48 o 
   2   4   5     3736.56     3788.48     61.64 o 
   3   4   5      616.28      654.79     12.34 o 
   4   4   5      424.75      403.39      9.23 o 
   5   4   5     2312.77     2329.45     30.73 o 
   6   4   5      492.43      451.14      8.03 o 
   7   4   5      381.98      398.58      7.07 o 
   8   4   5      111.66      120.43      4.91 o 
   9   4   5        0.23        1.80      1.21 o 
  10   4   5       99.93      112.97      4.95 o 
   1   5   5       65.60       55.72      2.43 o 
   2   5   5      328.65      380.15      8.90 o 
   3   5   5     1435.21     1497.86     26.12 o 
   4   5   5      474.85      479.16     13.25 o 
   5   5   5       80.36       84.82      2.63 o 
   6   5   5      233.56      225.67      4.04 o 
   7   5   5      397.70      403.19      7.01 o 
   8   5   5       68.38       59.69      4.56 o 
   9   5   5      567.01      603.85     17.06 o 
  10   5   5       72.71       59.36      3.75 o 
   0   6   5      550.00      473.24     11.51 o 
   1   6   5      715.23      737.07     12.98 o 
   2   6   5      973.70      991.67     15.67 o 
   3   6   5        0.91        3.26      1.57 o 
   4   6   5      371.85      334.04      6.48 o 
   5   6   5       23.55       28.76      2.20 o 
   6   6   5      238.40      208.94      4.29 o 
   7   6   5        0.32        1.96      1.08 o 
   8   6   5       83.35       84.05      4.14 o 
   9   6   5        3.20        1.96      1.23 o 
  10   6   5       36.36       15.97      6.67 o 
   1   7   5     1662.32     1826.04     27.29 o 
   2   7   5       55.54       66.11      3.87 o 
   3   7   5     3058.21     3176.60     47.69 o 
   4   7   5      135.65      144.65      3.26 o 
   5   7   5      255.14      242.62      5.59 o 
   6   7   5        6.42        8.02      1.30 o 
   7   7   5      205.06      212.96      9.08 o 
   8   7   5       31.76       26.84      3.10 o 
   9   7   5      147.69      147.22      5.86 o 
  10   7   5      244.89      229.46      9.87 o 
   0   8   5     4885.23     5028.72    101.25 o 
   1   8   5     1483.22     1591.92     23.98 o 
   2   8   5     2372.65     2614.75     32.81 o 
   3   8   5      436.99      432.93     10.08 o 
   4   8   5       73.62       84.41      2.35 o 
   5   8   5        6.99       12.69      1.70 o 
   6   8   5      784.84      811.19     11.91 o 
   7   8   5      154.24      166.66      4.08 o 
   8   8   5      268.10      271.38      5.31 o 
   9   8   5        0.28        0.15      0.79 o 
  10   8   5       24.02        6.32     12.90 o 
   1   9   5        6.34        8.99      2.03 o 
   2   9   5     1037.87     1105.96     14.87 o 
   3   9   5      139.44      138.98      3.04 o 
   4   9   5      185.52      181.19      3.25 o 
   5   9   5     1464.70     1580.57     15.51 o 
   6   9   5      818.19      845.59     10.52 o 
   7   9   5      108.32      109.77      3.89 o 
   8   9   5        8.16        7.87      1.50 o 
   9   9   5        0.52        0.77      0.74 o 
   0  10   5      168.50      224.69     11.76 o 
   1  10   5      998.80      918.65     21.27 o 
   2  10   5        5.74        8.02      0.91 o 
   3  10   5      106.32      100.49      2.20 o 
   4  10   5       13.98       12.16      1.52 o 
   5  10   5        0.01        1.79      1.11 o 
   6  10   5        7.52        4.66      1.08 o 
   7  10   5        7.79        6.95      1.61 o 
   8  10   5       72.38       69.22      4.53 o 
   9  10   5       25.95       23.91      3.42 o 
   1  11   5        1.62        1.91      0.89 o 
   2  11   5      422.89      428.08      6.73 o 
   3  11   5       57.11       55.83      3.67 o 
   4  11   5      188.74      158.54      3.43 o 
   5  11   5      125.36      119.35      3.41 o 
   6  11   5     1184.49     1209.28     16.18 o 
   7  11   5        6.62        5.62      1.09 o 
   8  11   5       95.62      101.36      3.77 o 
   9  11   5        4.53        0.50      0.66 o 
   0  12   5      841.45      838.45     22.15 o 
   1  12   5        0.28        2.78      0.89 o 
   2  12   5       10.40        5.95      1.00 o 
   3  12   5       77.25       73.34      2.76 o 
   4  12   5      997.78      927.63     11.44 o 
   5  12   5       53.65       42.71      4.30 o 
   6  12   5       64.23       66.80      3.89 o 
   7  12   5      143.28      140.02      5.16 o 
   8  12   5       15.94       11.59      2.35 o 
   9  12   5       14.09        8.31      3.69 o 
   1  13   5        0.05        1.65      1.39 o 
   2  13   5      566.22      510.88      7.88 o 
   3  13   5       69.20       60.36      4.10 o 
   4  13   5     2555.81     2564.53     26.97 o 
   5  13   5      113.92      105.51      3.08 o 
   6  13   5        0.10        1.31      1.14 o 
   7  13   5       71.45       62.23      4.36 o 
   8  13   5       17.58       14.29      3.85 o 
   0  14   5       24.59       31.47      4.46 o 
   1  14   5     1484.27     1545.74     20.88 o 
   2  14   5     2314.83     2324.56     27.88 o 
   3  14   5       26.51       14.61      2.06 o 
   4  14   5        0.29        2.88      0.97 o 
   5  14   5        2.12        1.73      0.99 o 
   6  14   5       67.62       76.04      4.41 o 
   7  14   5       21.32       18.30      3.22 o 
   8  14   5       30.89       31.77      4.23 o 
   1  15   5       14.06       11.44      1.70 o 
   2  15   5      226.35      233.36      4.69 o 
   3  15   5      313.92      280.10      5.07 o 
   4  15   5     1003.68      999.05     13.80 o 
   5  15   5        0.20        1.59      1.12 o 
   6  15   5       11.28       11.88      2.95 o 
   7  15   5       57.47       58.26      3.01 o 
   8  15   5        0.91        1.61      0.89 o 
   0  16   5       91.21       84.02      7.52 o 
   1  16   5      877.72      944.25     13.04 o 
   2  16   5       82.46       81.86      3.43 o 
   3  16   5      134.94      169.88      4.71 o 
   4  16   5        1.03        2.35      0.96 o 
   5  16   5       53.73       44.57      3.15 o 
   6  16   5      103.69      114.00      4.33 o 
   7  16   5        7.31       12.15      2.44 o 
   1  17   5      629.89      653.77     11.96 o 
   2  17   5      319.18      314.88      7.18 o 
   3  17   5      528.57      494.94      8.84 o 
   4  17   5       19.12       15.14      2.48 o 
   5  17   5       85.27       89.38      3.12 o 
   6  17   5      106.10      118.19      3.98 o 
   7  17   5        2.94        0.26      0.68 o 
   0  18   5      124.48      132.65      6.44 o 
   1  18   5        2.52        1.98      1.20 o 
   2  18   5       62.48       55.78      2.96 o 
   3  18   5      302.23      311.07      7.50 o 
   4  18   5        2.37        3.19      0.95 o 
   5  18   5       63.78       62.22      2.83 o 
   6  18   5      138.99      164.90      4.37 o 
   1  19   5       19.89       22.81      4.56 o 
   2  19   5      184.80      175.07      4.62 o 
   3  19   5       46.03       47.25      2.97 o 
   4  19   5       18.33       23.27      4.26 o 
   5  19   5        6.24        2.40      1.08 o 
   0  20   5      836.76      753.77     13.41 o 
   1  20   5      119.12      120.59      3.32 o 
   2  20   5      458.80      497.63      9.42 o 
   3  20   5       25.35       23.74      3.41 o 
   4  20   5       70.28       85.70      3.17 o 
   1  21   5       29.87       26.99      3.50 o 
   2  21   5      234.91      227.15      5.63 o 
   3  21   5       38.47       40.56      3.71 o 
   0  22   5      440.27      424.34     12.51 o 
   1  22   5       43.88       45.04      2.79 o 
   0   0   6    29585.83    28086.99   1147.06 o 
   1   0   6    30184.44    28840.73   1229.82 o 
   2   0   6    10344.75    11179.65    155.83 o 
   3   0   6    10056.80    11009.57    260.75 o 
   4   0   6      685.30      791.80     23.32 o 
   5   0   6     3755.06     3760.11    105.41 o 
   6   0   6      404.08      386.83     10.36 o 
   7   0   6     1634.37     1752.63     34.78 o 
   8   0   6      126.73      137.92      5.75 o 
   9   0   6      145.77      130.63     12.77 o 
  10   0   6      284.35      305.09     20.80 o 
   1   1   6      444.98      467.14      7.01 o 
   2   1   6      447.02      444.50     10.56 o 
   3   1   6     2473.27     2668.04     48.16 o 
   4   1   6      576.96      530.54     11.81 o 
   5   1   6       19.16       12.88      1.53 o 
   6   1   6      158.54      160.96      4.14 o 
   7   1   6      228.16      231.89      5.81 o 
   8   1   6        2.16        1.42      1.15 o 
   9   1   6       34.07       30.01      5.41 o 
  10   1   6       10.89        5.66      5.39 o 
   0   2   6      127.26       91.94      4.36 o 
   1   2   6     1611.07     1602.84     18.59 o 
   2   2   6        2.16        1.93      1.58 o 
   3   2   6        1.99        6.49      1.50 o 
   4   2   6       88.73       96.82      5.86 o 
   5   2   6      319.15      327.56      5.26 o 
   6   2   6        0.17        0.93      0.70 o 
   7   2   6     1270.61     1326.89     22.07 o 
   8   2   6      371.24      402.18      9.23 o 
   9   2   6       74.08       76.96      4.40 o 
  10   2   6        0.26        0.70      0.96 o 
   1   3   6      270.00      265.51      5.46 o 
   2   3   6      692.87      654.20     11.51 o 
   3   3   6      480.77      563.73     10.60 o 
   4   3   6     1517.98     1514.83     26.36 o 
   5   3   6      148.96      140.45      2.58 o 
   6   3   6        8.71        6.01      0.91 o 
   7   3   6       42.59       41.35      5.23 o 
   8   3   6       87.20       92.86      4.25 o 
   9   3   6      256.14      269.13      8.75 o 
  10   3   6       38.03       36.84      3.26 o 
   0   4   6     1678.57     1499.01     29.66 o 
   1   4   6      952.57      988.34     19.91 o 
   2   4   6      925.54      924.24     11.99 o 
   3   4   6     1907.46     1881.21     24.17 o 
   4   4   6     1730.75     1871.57     33.53 o 
   5   4   6      138.82      128.16      2.52 o 
   6   4   6      408.28      376.86      9.98 o 
   7   4   6      416.45      452.95      7.28 o 
   8   4   6       23.52       30.79      6.48 o 
   9   4   6        0.22        0.75      1.07 o 
  10   4   6       41.54       37.84      3.34 o 
   1   5   6      121.63      128.30      4.06 o 
   2   5   6     1107.52     1271.20     25.97 o 
   3   5   6      339.35      354.21      7.22 o 
   4   5   6      101.18       99.54      3.10 o 
   5   5   6      181.72      153.39      2.97 o 
   6   5   6        0.21        0.87      0.96 o 
   7   5   6      259.89      260.83      5.41 o 
   8   5   6        5.11        7.92      1.44 o 
   9   5   6     1151.10     1240.02     24.39 o 
  10   5   6        1.02        0.57      0.85 o 
   0   6   6     3880.47     4476.00     75.40 o 
   1   6   6       15.86       24.10      3.16 o 
   2   6   6      129.83      186.65      5.21 o 
   3   6   6      214.94      241.77      6.84 o 
   4   6   6     1654.96     1660.10     17.64 o 
   5   6   6       19.19       22.77      2.45 o 
   6   6   6      143.89      141.14      3.32 o 
   7   6   6      136.91      138.90      6.72 o 
   8   6   6       69.01       66.76      4.02 o 
   9   6   6       18.61       16.11      5.34 o 
  10   6   6        8.47        4.88      4.27 o 
   1   7   6        0.89        2.19      1.70 o 
   2   7   6     1010.09     1199.52     20.57 o 
   3   7   6     1045.78     1078.93     15.37 o 
   4   7   6      367.58      353.11      4.70 o 
   5   7   6      167.52      154.90      3.98 o 
   6   7   6        9.24       11.50      1.67 o 
   7   7   6       42.61       42.91      5.39 o 
   8   7   6      540.04      583.06     10.29 o 
   9   7   6      178.34      197.63      6.74 o 
  10   7   6        0.00        1.05      1.84 o 
   0   8   6     9057.92    10242.39    237.53 o 
   1   8   6       19.72       22.39      3.80 o 
   2   8   6      884.12      979.17     13.94 o 
   3   8   6     1047.31     1050.98     12.55 o 
   4   8   6      152.53      147.16      2.80 o 
   5   8   6     1027.98      990.49     13.09 o 
   6   8   6      262.85      278.59      6.01 o 
   7   8   6       15.25       14.79      2.13 o 
   8   8   6      297.87      325.49      8.27 o 
   9   8   6        5.86        1.62      0.99 o 
   1   9   6        1.75        4.86      1.76 o 
   2   9   6      541.78      536.98      9.80 o 
   3   9   6     1827.97     1716.32     24.78 o 
   4   9   6       46.41       36.38      3.37 o 
   5   9   6      784.17      780.79      8.55 o 
   6   9   6      274.81      298.89      5.89 o 
   7   9   6      511.60      518.04      8.94 o 
   8   9   6       29.53       32.49      3.98 o 
   9   9   6      156.80      147.68      5.47 o 
   0  10   6     1078.67     1191.40     40.88 o 
   1  10   6      270.63      261.57      5.58 o 
   2  10   6      426.68      404.27      7.41 o 
   3  10   6      125.03      105.72      2.27 o 
   4  10   6        2.99        1.99      0.79 o 
   5  10   6     3181.11     3319.14     25.49 o 
   6  10   6       63.20       67.79      4.35 o 
   7  10   6      181.17      157.01      4.70 o 
   8  10   6      116.16      111.25      3.49 o 
   9  10   6       56.77       56.46      4.71 o 
   1  11   6      196.10      168.45      5.09 o 
   2  11   6      185.88      193.17      3.48 o 
   3  11   6      286.56      281.57      4.93 o 
   4  11   6      162.08      146.23      2.79 o 
   5  11   6        0.01        1.99      0.85 o 
   6  11   6      614.71      628.14      9.79 o 
   7  11   6      325.92      359.83      8.04 o 
   8  11   6        0.17        1.18      0.97 o 
   9  11   6       75.70       67.80      3.51 o 
   0  12   6      244.77      247.18      8.14 o 
   1  12   6      530.23      542.55      8.98 o 
   2  12   6      256.16      216.59      3.32 o 
   3  12   6      190.52      173.06      3.51 o 
   4  12   6        6.64        7.81      1.03 o 
   5  12   6      170.19      172.74      7.23 o 
   6  12   6      162.93      154.54      3.95 o 
   7  12   6      221.59      241.73      6.77 o 
   8  12   6        7.51       13.81      2.36 o 
   9  12   6        0.92        0.26      0.79 o 
   1  13   6      100.14      107.01      3.60 o 
   2  13   6      722.12      672.22      7.38 o 
   3  13   6       10.73       13.91      1.56 o 
   4  13   6       25.86       27.21      2.98 o 
   5  13   6        2.65        1.07      0.95 o 
   6  13   6        0.00        0.56      1.47 o 
   7  13   6        0.15        2.09      1.11 o 
   8  13   6        0.09        1.16      0.90 o 
   0  14   6       95.67       83.75      4.79 o 
   1  14   6       96.10      106.21      3.72 o 
   2  14   6      284.96      266.41      4.83 o 
   3  14   6      187.94      179.63      4.20 o 
   4  14   6       98.22       96.30      3.74 o 
   5  14   6       58.56       50.89      4.28 o 
   6  14   6       38.48       39.32      6.44 o 
   7  14   6       21.66       22.71      3.35 o 
   8  14   6      115.74      129.13      4.09 o 
   1  15   6      245.02      233.65      5.43 o 
   2  15   6     1049.18     1018.56     12.17 o 
   3  15   6      105.98       96.83      3.06 o 
   4  15   6      129.42      120.83      3.43 o 
   5  15   6      115.66       99.12      4.88 o 
   6  15   6      154.33      148.34      3.88 o 
   7  15   6      150.17      127.37      3.98 o 
   0  16   6     1718.78     1761.10     30.33 o 
   1  16   6      164.64      154.51      8.25 o 
   2  16   6      213.58      175.39      5.56 o 
   3  16   6      465.84      480.95      8.03 o 
   4  16   6       54.54       52.29      3.08 o 
   5  16   6       17.49       12.51      2.81 o 
   6  16   6        8.40        7.04      1.96 o 
   7  16   6        0.41        2.24      0.98 o 
   1  17   6       25.72       20.78      3.16 o 
   2  17   6      478.74      434.97      7.95 o 
   3  17   6        0.61        1.43      0.86 o 
   4  17   6        0.18        0.85      0.87 o 
   5  17   6       57.52       56.62      3.27 o 
   6  17   6       18.98       12.55      2.63 o 
   0  18   6     1045.29     1047.17     22.66 o 
   1  18   6       55.85       64.50      4.39 o 
   2  18   6      356.43      331.64      6.80 o 
   3  18   6        1.65        0.85      1.11 o 
   4  18   6       14.60       10.54      3.01 o 
   5  18   6      139.07      131.55      4.27 o 
   6  18   6        0.61        0.58      0.67 o 
   1  19   6       82.47       93.11      2.71 o 
   2  19   6        6.60        5.57      1.39 o 
   3  19   6        0.28        0.53      0.91 o 
   4  19   6        8.29        4.86      1.47 o 
   5  19   6       67.66       57.10      3.92 o 
   0  20   6      342.80      361.07      8.40 o 
   1  20   6        5.53        3.84      1.18 o 
   2  20   6        4.06        5.60      1.39 o 
   3  20   6      116.30      140.49      3.96 o 
   4  20   6       58.80       65.12      2.85 o 
   1  21   6      127.44      118.01      4.04 o 
   2  21   6       44.68       37.12      2.48 o 
   3  21   6       98.51      112.52      6.79 o 
   0  22   6        0.21        0.29      0.91 o 
   1  22   6      122.37      112.91      6.61 o 
   1   1   7      142.92      164.95      3.60 o 
   2   1   7     4683.89     5023.65     52.94 o 
   3   1   7      220.85      189.95      5.48 o 
   4   1   7      468.32      550.36     15.27 o 
   5   1   7        0.12        2.33      0.82 o 
   6   1   7     1176.08     1255.05     15.81 o 
   7   1   7       49.82       62.43      4.04 o 
   8   1   7       26.87       37.85      6.45 o 
   9   1   7       11.12       14.45      3.57 o 
  10   1   7       19.43       24.54      5.00 o 
   0   2   7     1595.93     1744.91     26.48 o 
   1   2   7      696.99      676.64     10.13 o 
   2   2   7      890.72     1018.35     10.61 o 
   3   2   7      823.84      875.35     16.39 o 
   4   2   7      686.13      798.23     16.21 o 
   5   2   7      674.50      649.30      9.60 o 
   6   2   7      288.66      294.02      5.10 o 
   7   2   7        0.20        2.30      1.27 o 
   8   2   7       62.46       61.15      4.05 o 
   9   2   7       53.44       60.34      4.12 o 
  10   2   7       22.11       23.21      3.21 o 
   1   3   7     3891.03     3923.48     43.21 o 
   2   3   7     1647.11     1810.60     21.56 o 
   3   3   7       44.60       40.64      4.28 o 
   4   3   7     1080.48     1243.65     23.29 o 
   5   3   7       23.80       29.88      2.49 o 
   6   3   7      259.51      305.98      5.49 o 
   7   3   7        0.62        1.23      0.96 o 
   8   3   7       15.74       16.65      3.16 o 
   9   3   7      187.21      193.06     10.95 o 
  10   3   7      668.01      660.23     27.85 o 
   0   4   7      164.48      166.76      9.36 o 
   1   4   7      360.85      375.12      7.00 o 
   2   4   7      104.11      125.77      4.31 o 
   3   4   7      407.23      407.32      7.41 o 
   4   4   7      157.98      186.31      4.54 o 
   5   4   7      182.66      173.33      3.01 o 
   6   4   7      284.38      262.54      4.29 o 
   7   4   7      523.27      529.26      8.63 o 
   8   4   7        3.79        4.05      1.09 o 
   9   4   7      156.09      163.20      6.48 o 
  10   4   7        0.02        0.10      1.16 o 
   1   5   7       19.34       20.02      2.40 o 
   2   5   7     1655.94     1778.25     23.55 o 
   3   5   7      791.99      741.90     14.64 o 
   4   5   7      664.29      656.98      6.29 o 
   5   5   7      156.15      176.52      3.08 o 
   6   5   7      631.07      685.65      9.15 o 
   7   5   7      137.44      146.61      6.53 o 
   8   5   7       78.47       70.57      3.39 o 
   9   5   7       55.54       57.88      4.81 o 
  10   5   7      163.64      164.24      5.65 o 
   0   6   7       40.02       35.46      3.73 o 
   1   6   7      678.21      738.16     12.31 o 
   2   6   7      772.49      756.83     14.59 o 
   3   6   7       32.92       62.27      6.79 o 
   4   6   7      466.29      431.63      5.53 o 
   5   6   7       22.31       25.04      2.97 o 
   6   6   7      290.52      294.69      6.12 o 
   7   6   7       41.89       54.83      6.88 o 
   8   6   7      395.64      406.75      8.87 o 
   9   6   7        0.09        0.61      1.35 o 
  10   6   7       51.17       39.77      3.33 o 
   1   7   7       64.41       59.39      3.76 o 
   2   7   7      106.96      115.08      5.29 o 
   3   7   7      694.12      722.45     11.58 o 
   4   7   7      184.31      204.33      3.31 o 
   5   7   7      421.01      445.05      6.78 o 
   6   7   7       65.80       73.19      3.90 o 
   7   7   7       91.61       85.27      3.83 o 
   8   7   7      449.18      446.60      8.38 o 
   9   7   7       45.05       49.98      3.06 o 
  10   7   7        4.46        2.37      2.11 o 
   0   8   7      959.24      813.22     40.64 o 
   1   8   7     2927.79     3277.27     36.49 o 
   2   8   7     1427.73     1589.34     28.29 o 
   3   8   7     1195.91     1120.27     15.24 o 
   4   8   7      368.89      381.45      5.99 o 
   5   8   7      887.58      828.91      9.02 o 
   6   8   7      490.94      477.01      7.83 o 
   7   8   7      157.93      154.62      4.05 o 
   8   8   7       76.64       79.67      3.06 o 
   9   8   7       57.46       65.22      3.44 o 
   1   9   7       12.65       13.10      1.65 o 
   2   9   7      541.24      487.84      7.51 o 
   3   9   7        2.49        3.42      0.62 o 
   4   9   7      211.54      219.05      3.15 o 
   5   9   7     1284.60     1308.35     16.50 o 
   6   9   7      123.26      109.85      5.40 o 
   7   9   7      105.98       91.97      3.56 o 
   8   9   7      109.59       97.38      3.46 o 
   9   9   7       77.31       79.92      3.29 o 
   0  10   7     7229.71     7684.72    205.05 o 
   1  10   7       29.59       26.32      2.24 o 
   2  10   7      424.67      414.69      6.35 o 
   3  10   7        9.67       14.49      1.45 o 
   4  10   7      207.70      185.48      3.59 o 
   5  10   7        5.09        3.78      0.97 o 
   6  10   7     1392.73     1476.15     19.21 o 
   7  10   7       50.94       54.87      5.37 o 
   8  10   7        1.37        1.85      1.10 o 
   9  10   7       23.02       23.66      4.40 o 
   1  11   7      306.53      322.39      7.82 o 
   2  11   7       22.00       19.61      1.83 o 
   3  11   7        2.32        3.63      0.73 o 
   4  11   7      403.13      376.77      5.53 o 
   5  11   7       40.36       44.28      4.66 o 
   6  11   7       21.15       15.98      2.25 o 
   7  11   7       19.75       15.00      2.20 o 
   8  11   7        9.32        9.51      2.03 o 
   9  11   7       26.96       25.62      4.84 o 
   0  12   7     1367.49     1449.12     29.06 o 
   1  12   7      609.77      606.59      9.50 o 
   2  12   7     1085.48     1103.80     12.90 o 
   3  12   7        0.21        4.28      0.85 o 
   4  12   7      650.60      608.41      7.44 o 
   5  12   7       11.11       12.55      1.63 o 
   6  12   7        0.01        1.47      0.79 o 
   7  12   7        4.37        4.77      1.65 o 
   8  12   7       90.22       90.93      3.27 o 
   1  13   7      893.27      872.69     13.85 o 
   2  13   7      129.57      120.40      3.21 o 
   3  13   7      560.96      506.84      6.41 o 
   4  13   7       29.47       35.59      3.01 o 
   5  13   7      206.65      255.64      4.63 o 
   6  13   7      271.99      278.07      6.25 o 
   7  13   7       33.30       39.63      4.29 o 
   8  13   7       13.24        7.51      2.48 o 
   0  14   7     2049.25     2151.33     36.12 o 
   1  14   7     1434.96     1396.67     16.91 o 
   2  14   7      121.89       99.15      6.18 o 
   3  14   7      283.59      252.34      4.55 o 
   4  14   7      428.62      382.49      6.61 o 
   5  14   7      165.12      149.94      4.16 o 
   6  14   7      551.36      581.22     11.57 o 
   7  14   7      351.84      363.59      7.22 o 
   8  14   7       68.19       53.64      2.72 o 
   1  15   7       87.90       76.17      6.45 o 
   2  15   7       27.97       26.87      2.97 o 
   3  15   7      404.03      406.01      6.45 o 
   4  15   7       63.56       68.67      3.67 o 
   5  15   7       28.85       37.97      3.68 o 
   6  15   7      122.67      110.09      4.21 o 
   7  15   7      215.19      214.09      6.43 o 
   0  16   7      716.44      713.34     17.39 o 
   1  16   7      353.12      386.50      7.51 o 
   2  16   7       60.10       70.43      3.67 o 
   3  16   7        0.20        1.42      1.05 o 
   4  16   7      736.73      752.28     12.21 o 
   5  16   7        0.57        2.76      1.08 o 
   6  16   7       56.84       59.38      3.00 o 
   7  16   7       73.16       85.96      3.69 o 
   1  17   7      277.83      280.72      6.04 o 
   2  17   7        0.96        2.30      0.95 o 
   3  17   7       53.47       55.28      2.97 o 
   4  17   7      349.96      363.42      6.99 o 
   5  17   7       11.45        7.02      2.12 o 
   6  17   7        0.27        1.08      0.96 o 
   0  18   7     1322.30     1443.14     20.29 o 
   1  18   7        1.33        2.68      0.99 o 
   2  18   7      223.48      232.26      5.34 o 
   3  18   7       72.64       65.17      2.50 o 
   4  18   7        8.63        6.19      1.88 o 
   5  18   7       79.43       82.45      4.18 o 
   6  18   7      355.82      414.88     11.88 o 
   1  19   7        0.77        1.76      0.85 o 
   2  19   7       20.17       21.98      3.46 o 
   3  19   7       57.21       56.52      2.23 o 
   4  19   7       88.20       94.46      3.73 o 
   5  19   7       34.85       24.24      3.71 o 
   0  20   7      109.92      108.91      4.80 o 
   1  20   7      237.35      232.24      4.55 o 
   2  20   7      212.12      246.92      6.40 o 
   3  20   7       16.97        9.88      2.69 o 
   4  20   7       11.11        5.16      2.57 o 
   1  21   7       31.08       29.31      3.23 o 
   2  21   7      109.56      121.30      6.12 o 
   3  21   7       50.96       57.39      6.58 o 
   0   0   8     5333.25     5652.48    144.84 o 
   1   0   8     3926.93     4263.55     81.55 o 
   2   0   8       57.06       52.61      3.78 o 
   3   0   8     5262.75     5921.08    108.38 o 
   4   0   8      139.45      153.76      8.84 o 
   5   0   8     2579.70     2365.09     69.70 o 
   6   0   8     1451.91     1339.78     25.89 o 
   7   0   8      251.22      256.65      8.84 o 
   8   0   8     1053.98     1198.44     38.11 o 
   9   0   8     1083.61     1107.13    104.90 o 
  10   0   8       35.58       34.48      8.69 o 
   1   1   8      441.41      442.32      7.61 o 
   2   1   8     1003.97     1073.61     15.74 o 
   3   1   8     4202.16     4628.17     39.87 o 
   4   1   8     1140.86     1139.03     20.24 o 
   5   1   8       91.19      102.29      2.79 o 
   6   1   8        2.98        3.93      0.81 o 
   7   1   8      100.89       95.09      6.81 o 
   8   1   8      416.97      431.83     13.15 o 
   9   1   8      328.59      320.20     14.86 o 
  10   1   8       86.32       93.00      5.84 o 
   0   2   8      128.32      146.34      6.65 o 
   1   2   8     4473.61     4872.35     65.26 o 
   2   2   8      481.11      504.90     11.44 o 
   3   2   8      303.45      312.80      7.19 o 
   4   2   8      300.51      356.38      7.37 o 
   5   2   8        1.47        4.04      0.67 o 
   6   2   8       72.17       63.24      3.46 o 
   7   2   8      597.74      622.40     11.15 o 
   8   2   8       89.94       95.78      3.57 o 
   9   2   8       57.11       38.14      4.26 o 
  10   2   8       35.15       25.01      4.65 o 
   1   3   8     1006.08     1050.24     14.89 o 
   2   3   8      807.43      907.13     15.75 o 
   3   3   8       33.92       32.07      4.67 o 
   4   3   8       33.57       35.02      3.08 o 
   5   3   8      869.24      857.40     12.92 o 
   6   3   8        2.53        4.30      0.80 o 
   7   3   8      216.32      213.39      5.59 o 
   8   3   8        0.00        0.45      1.38 o 
   9   3   8       82.68       81.43      3.93 o 
  10   3   8       11.06       10.12      5.55 o 
   0   4   8     1010.50     1004.68     21.27 o 
   1   4   8     1957.77     2050.43     27.19 o 
   2   4   8       14.69       26.73      3.73 o 
   3   4   8     1793.71     1804.99     22.89 o 
   4   4   8      268.36      266.75      3.88 o 
   5   4   8        0.09        1.80      0.89 o 
   6   4   8       16.15       13.80      1.68 o 
   7   4   8      164.92      156.02      7.79 o 
   8   4   8       38.54       42.23      7.96 o 
   9   4   8       65.96       67.84      2.96 o 
  10   4   8       48.75       41.34      2.89 o 
   1   5   8       17.34        7.62      1.67 o 
   2   5   8     4396.45     5007.52     49.60 o 
   3   5   8      147.50      175.03      6.75 o 
   4   5   8      856.10      788.27     10.29 o 
   5   5   8      542.24      540.12      8.62 o 
   6   5   8        1.73        3.55      1.15 o 
   7   5   8       13.96       16.52      2.23 o 
   8   5   8      452.40      476.97      8.95 o 
   9   5   8       65.42       46.99      3.66 o 
  10   5   8      112.17      102.76      4.81 o 
   0   6   8      522.47      560.01     14.75 o 
   1   6   8      229.98      216.11      5.50 o 
   2   6   8      351.11      406.69      8.49 o 
   3   6   8       48.61       31.72      2.98 o 
   4   6   8     1063.59      953.45     11.65 o 
   5   6   8     1236.52     1178.98     15.59 o 
   6   6   8      213.80      212.68      4.70 o 
   7   6   8      464.21      485.35      8.72 o 
   8   6   8      339.55      342.93      6.92 o 
   9   6   8      122.98      129.60      4.20 o 
   1   7   8      994.90     1160.20     17.20 o 
   2   7   8     1903.74     2018.80     26.86 o 
   3   7   8       46.50       27.47      1.98 o 
   4   7   8     3758.01     3903.27     37.55 o 
   5   7   8      211.83      212.11      4.21 o 
   6   7   8        0.16        2.70      1.54 o 
   7   7   8      254.45      269.22      4.82 o 
   8   7   8       14.49       12.50      1.97 o 
   9   7   8       15.13       12.15      2.33 o 
   0   8   8      237.08      249.73     13.15 o 
   1   8   8     2514.69     2413.30     44.47 o 
   2   8   8      117.43      112.62      2.88 o 
   3   8   8      124.26      129.21      2.19 o 
   4   8   8        0.00        1.26      0.89 o 
   5   8   8      224.61      210.87      5.08 o 
   6   8   8      257.53      227.48      5.67 o 
   7   8   8       12.99       13.92      2.16 o 
   8   8   8       85.29       90.31      3.33 o 
   9   8   8       32.03       30.64      4.30 o 
   1   9   8       28.07       27.93      2.43 o 
   2   9   8     1347.97     1300.77     17.55 o 
   3   9   8      991.71      890.98     11.10 o 
   4   9   8     1174.20     1102.10     12.62 o 
   5   9   8        0.05        0.74      0.99 o 
   6   9   8       79.02       87.19      5.27 o 
   7   9   8       48.17       59.49      6.49 o 
   8   9   8      184.06      204.29      4.40 o 
   9   9   8        0.06        0.53      0.92 o 
   0  10   8        0.24        1.77      0.94 o 
   1  10   8     1151.45     1123.40     18.80 o 
   2  10   8       45.64       34.04      2.36 o 
   3  10   8        2.46       10.64      1.06 o 
   4  10   8      465.35      429.67      5.45 o 
   5  10   8       64.20       61.61      5.10 o 
   6  10   8      269.24      290.83      6.15 o 
   7  10   8       40.56       49.10      4.93 o 
   8  10   8       49.68       54.19      3.20 o 
   9  10   8       61.44       45.97      3.82 o 
   1  11   8        0.37        3.86      0.74 o 
   2  11   8       37.62       34.29      2.49 o 
   3  11   8     1107.97     1085.18      9.28 o 
   4  11   8       55.31       61.03      2.94 o 
   5  11   8        1.76        2.74      0.83 o 
   6  11   8        8.48       10.35      1.70 o 
   7  11   8       66.94       55.68      3.23 o 
   8  11   8       50.94       54.65      3.32 o 
   0  12   8     1304.99     1263.50     23.35 o 
   1  12   8      470.54      493.86      7.76 o 
   2  12   8      531.11      539.39      6.11 o 
   3  12   8       13.03        7.09      1.06 o 
   4  12   8      106.18       75.84      4.77 o 
   5  12   8      316.22      291.26      5.07 o 
   6  12   8      336.97      325.35      7.72 o 
   7  12   8      121.48      144.14      6.18 o 
   8  12   8       15.89       15.44      2.73 o 
   1  13   8      136.94      121.91      3.12 o 
   2  13   8     1777.32     1809.22     19.62 o 
   3  13   8      160.21      167.23      4.44 o 
   4  13   8      498.00      487.28      6.87 o 
   5  13   8       86.91       86.85      3.75 o 
   6  13   8        0.37        1.21      0.95 o 
   7  13   8       78.11       83.75      3.74 o 
   8  13   8      177.42      158.47      4.28 o 
   0  14   8     1155.43     1149.96     20.36 o 
   1  14   8      100.21       84.66      3.60 o 
   2  14   8       66.37       64.16      4.56 o 
   3  14   8      127.78      139.26      6.77 o 
   4  14   8       11.37       10.88      1.57 o 
   5  14   8       33.19       32.88      3.70 o 
   6  14   8       55.53       54.01      2.68 o 
   7  14   8       15.91       14.46      3.01 o 
   1  15   8       14.99       15.99      2.35 o 
   2  15   8     2347.60     2410.58     27.87 o 
   3  15   8      742.89      765.91     12.04 o 
   4  15   8      197.57      201.00      4.54 o 
   5  15   8       75.82       89.13      3.71 o 
   6  15   8       10.16        9.92      1.89 o 
   7  15   8       16.79       16.61      5.50 o 
   0  16   8      283.34      320.77      8.02 o 
   1  16   8       22.96       26.42      3.54 o 
   2  16   8        1.48        2.46      1.04 o 
   3  16   8        0.79        1.66      0.89 o 
   4  16   8      242.24      217.29      5.07 o 
   5  16   8       37.00       47.30      3.42 o 
   6  16   8       40.60       37.91      2.70 o 
   7  16   8        0.01        1.54      1.39 o 
   1  17   8      760.82      791.73     12.27 o 
   2  17   8       55.21       41.16      4.24 o 
   3  17   8       18.55       17.24      3.17 o 
   4  17   8       61.47       66.13      2.97 o 
   5  17   8      145.40      144.77      3.92 o 
   6  17   8       27.60       14.25      5.03 o 
   0  18   8      100.27      111.35      5.18 o 
   1  18   8       11.16       12.10      2.18 o 
   2  18   8      214.32      166.00      5.28 o 
   3  18   8        4.28        2.78      1.12 o 
   4  18   8        0.49        0.73      0.95 o 
   5  18   8        5.90        5.97      2.13 o 
   1  19   8       29.76       32.22      4.53 o 
   2  19   8       67.89       86.76      2.28 o 
   3  19   8      321.63      313.50      7.32 o 
   4  19   8       39.64       50.30      2.32 o 
   5  19   8        3.98        2.90      2.63 o 
   0  20   8      353.46      345.94     12.27 o 
   1  20   8       76.78       87.05      2.77 o 
   2  20   8      176.51      156.95      4.72 o 
   3  20   8      268.37      270.05      7.59 o 
   1  21   8      162.25      168.00      5.60 o 
   2  21   8       38.36       29.93      5.47 o 
   1   1   9       42.66       45.19      3.88 o 
   2   1   9     2674.54     2993.41     45.30 o 
   3   1   9      257.35      265.18      8.60 o 
   4   1   9      191.87      215.24      5.40 o 
   5   1   9      847.66      844.27     13.48 o 
   6   1   9        4.36       11.47      1.53 o 
   7   1   9      599.32      584.22      8.66 o 
   8   1   9       39.22       35.62      3.93 o 
   9   1   9       40.23       34.09      5.30 o 
  10   1   9       18.72       17.33      7.60 o 
   0   2   9    12581.20    14805.29    391.98 o 
   1   2   9      109.99      108.14      3.59 o 
   2   2   9     7490.91     8304.31     85.42 o 
   3   2   9      155.35      186.74      6.87 o 
   4   2   9     1121.78     1161.71     16.63 o 
   5   2   9      574.76      584.03      9.72 o 
   6   2   9      263.61      290.76      5.16 o 
   7   2   9      986.88     1019.57     20.45 o 
   8   2   9       87.16       81.09      3.42 o 
   9   2   9      102.56       91.21      5.55 o 
  10   2   9       20.76       13.71      8.88 o 
   1   3   9      101.52      119.58      3.36 o 
   2   3   9     5489.95     6307.17     87.32 o 
   3   3   9     1892.73     1987.00     24.58 o 
   4   3   9        6.44        9.32      1.12 o 
   5   3   9      364.98      349.31      6.36 o 
   6   3   9      222.96      242.62      4.65 o 
   7   3   9       21.28       29.78      3.87 o 
   8   3   9       28.58       29.45      3.95 o 
   9   3   9      397.82      370.30     43.60 o 
  10   3   9      156.87      141.34      7.54 o 
   0   4   9     3525.29     3762.50     87.46 o 
   1   4   9      342.30      363.80      6.35 o 
   2   4   9     4061.42     4427.11     46.00 o 
   3   4   9       83.75       92.41      3.36 o 
   4   4   9       69.94       49.00      3.06 o 
   5   4   9      351.02      356.04      5.72 o 
   6   4   9       61.05       63.18      3.44 o 
   7   4   9       40.09       48.15      4.69 o 
   8   4   9        0.21        1.46      1.18 o 
   9   4   9        0.16        0.74      0.66 o 
  10   4   9      141.37      134.39      7.16 o 
   1   5   9      102.35      128.51      4.29 o 
   2   5   9      310.20      358.59      9.48 o 
   3   5   9      353.71      317.24      5.64 o 
   4   5   9      687.69      673.49      6.61 o 
   5   5   9      578.72      580.21      7.93 o 
   6   5   9      120.83      121.52      3.83 o 
   7   5   9      230.53      243.11      8.72 o 
   8   5   9       35.50       43.82      3.75 o 
   9   5   9       55.32       55.38      2.92 o 
   0   6   9     4917.49     5443.94    105.44 o 
   1   6   9     4250.92     4475.81     54.24 o 
   2   6   9      429.03      463.41     12.15 o 
   3   6   9      288.07      251.73      4.64 o 
   4   6   9      640.60      634.16      8.06 o 
   5   6   9       90.10       78.78      3.18 o 
   6   6   9      147.34      151.95      4.04 o 
   7   6   9       19.85       22.22      2.65 o 
   8   6   9       82.39       81.04      3.62 o 
   9   6   9        1.71        1.45      0.97 o 
   1   7   9       19.12       35.26      3.85 o 
   2   7   9        0.03        1.27      0.55 o 
   3   7   9        7.31        7.39      0.87 o 
   4   7   9      461.46      454.50      7.82 o 
   5   7   9      790.33      784.34      8.91 o 
   6   7   9        6.48        8.81      1.55 o 
   7   7   9      216.48      207.47      5.44 o 
   8   7   9       92.98       84.55      3.05 o 
   9   7   9       24.09       18.35      3.34 o 
   0   8   9     2108.72     2041.03     56.38 o 
   1   8   9     1985.99     1965.36     39.26 o 
   2   8   9      110.32      116.43      2.25 o 
   3   8   9      109.11       95.79      2.37 o 
   4   8   9      347.92      309.03      4.85 o 
   5   8   9     1245.26     1190.11     16.61 o 
   6   8   9     2907.48     3181.60     34.94 o 
   7   8   9      107.51      112.20      3.92 o 
   8   8   9      253.30      271.02      6.11 o 
   9   8   9       89.63       94.00      3.95 o 
   1   9   9      500.52      465.48      7.79 o 
   2   9   9      622.17      582.41      6.03 o 
   3   9   9      245.40      189.81      3.79 o 
   4   9   9        6.06        6.16      0.92 o 
   5   9   9      253.19      246.33      4.96 o 
   6   9   9        9.45        8.32      1.51 o 
   7   9   9       47.44       53.10      6.68 o 
   8   9   9      135.21      125.87      3.60 o 
   9   9   9       90.10       82.89      4.60 o 
   0  10   9     2751.57     2708.61     63.06 o 
   1  10   9      800.27      799.24     14.01 o 
   2  10   9      558.37      508.35      7.24 o 
   3  10   9       67.28       59.31      2.87 o 
   4  10   9      782.03      763.72      9.78 o 
   5  10   9      277.37      278.39      5.18 o 
   6  10   9      504.19      534.51      9.40 o 
   7  10   9        4.83        5.40      1.20 o 
   8  10   9      119.03      105.43      2.85 o 
   9  10   9       40.66       38.10      3.41 o 
   1  11   9       49.59       48.97      3.09 o 
   2  11   9       58.30       61.04      2.74 o 
   3  11   9      149.14      137.97      3.06 o 
   4  11   9      176.18      143.98      3.41 o 
   5  11   9        3.94        3.75      0.95 o 
   6  11   9       10.07       15.47      2.10 o 
   7  11   9        1.37        0.88      0.88 o 
   8  11   9       70.88       84.93      3.66 o 
   0  12   9      783.90      819.40     17.09 o 
   1  12   9      107.72       93.55      2.82 o 
   2  12   9       17.26       17.78      1.76 o 
   3  12   9       15.14       19.33      1.96 o 
   4  12   9        3.93        3.86      0.89 o 
   5  12   9        3.87        6.52      1.20 o 
   6  12   9      115.51      121.40      3.93 o 
   7  12   9       17.83       17.70      3.23 o 
   8  12   9       17.26       15.82      3.41 o 
   1  13   9      226.24      194.28      3.73 o 
   2  13   9      110.08      102.00      3.89 o 
   3  13   9       43.82       52.42      4.16 o 
   4  13   9       22.32       17.48      2.28 o 
   5  13   9        7.97       10.27      1.60 o 
   6  13   9       12.32       15.43      2.51 o 
   7  13   9       95.44       87.73      3.73 o 
   8  13   9      168.06      169.77      5.22 o 
   0  14   9      101.06       84.38      8.76 o 
   1  14   9      139.29      118.79      6.52 o 
   2  14   9      380.64      344.04      5.16 o 
   3  14   9        1.19        1.37      1.00 o 
   4  14   9      170.11      204.22      4.67 o 
   5  14   9      143.14      143.91      4.58 o 
   6  14   9       79.28       61.96      3.12 o 
   7  14   9      145.10      166.42      4.99 o 
   1  15   9      267.01      319.38      6.49 o 
   2  15   9       39.73       49.80      4.08 o 
   3  15   9      181.17      174.61      4.03 o 
   4  15   9      866.88      825.29     12.37 o 
   5  15   9       48.26       52.59      3.43 o 
   6  15   9        5.89        5.12      1.33 o 
   7  15   9       15.70       17.86      3.20 o 
   0  16   9      638.38      634.98     18.62 o 
   1  16   9     1072.15     1137.24     22.28 o 
   2  16   9      221.97      208.22      4.76 o 
   3  16   9       50.42       57.87      3.22 o 
   4  16   9       20.51       22.81      4.29 o 
   5  16   9      378.75      411.66      7.25 o 
   6  16   9       57.60       55.36      2.89 o 
   1  17   9       29.88       31.08      4.98 o 
   2  17   9        1.36        2.34      1.06 o 
   3  17   9       76.41       74.23      2.49 o 
   4  17   9        1.54        1.47      0.95 o 
   5  17   9        0.70        3.37      1.61 o 
   6  17   9      407.76      375.14     11.29 o 
   0  18   9      152.46      142.93      6.59 o 
   1  18   9      190.62      172.18      3.93 o 
   2  18   9        1.59        2.52      0.70 o 
   3  18   9       27.44       16.53      3.27 o 
   4  18   9        0.88        0.62      0.95 o 
   5  18   9       40.68       34.68      2.78 o 
   1  19   9        8.18        5.98      1.77 o 
   2  19   9       61.92       61.33      2.37 o 
   3  19   9       50.32       55.44      3.45 o 
   4  19   9      170.37      170.72      4.38 o 
   0  20   9        8.06        9.59      5.93 o 
   1  20   9       39.03       39.41      2.57 o 
   2  20   9        9.74        2.78      2.13 o 
   3  20   9        0.31        1.01      1.50 o 
   1  21   9        5.27        1.09      1.38 o 
   0   0  10    11380.43    12159.76    329.68 o 
   1   0  10     1770.20     2089.78     44.23 o 
   2   0  10      375.80      458.67     12.41 o 
   3   0  10      296.69      303.25     10.60 o 
   4   0  10     6315.58     6529.64    164.62 o 
   5   0  10     1181.08     1107.48     26.77 o 
   6   0  10      677.72      717.91     15.81 o 
   7   0  10        0.38        2.06      1.67 o 
   8   0  10      301.03      347.08     10.68 o 
   9   0  10      434.51      429.43     29.06 o 
  10   0  10       70.87       83.71      7.37 o 
   1   1  10      392.89      452.62      7.40 o 
   2   1  10      950.44     1050.43     18.84 o 
   3   1  10      412.53      355.22      8.22 o 
   4   1  10       25.12       21.49      1.79 o 
   5   1  10       14.22       15.84      1.79 o 
   6   1  10      686.22      734.97     10.46 o 
   7   1  10       12.67       16.60      2.31 o 
   8   1  10       84.85       81.32      4.08 o 
   9   1  10       14.31       11.59      4.28 o 
  10   1  10       73.09       72.52      5.03 o 
   0   2  10     4380.86     4791.97     67.95 o 
   1   2  10      226.86      261.41      5.00 o 
   2   2  10     1654.91     1725.22     22.22 o 
   3   2  10     2180.20     2294.11     38.76 o 
   4   2  10       27.50       29.01      2.65 o 
   5   2  10       78.70       86.65      2.47 o 
   6   2  10      415.34      428.24      6.65 o 
   7   2  10       34.35       38.57      3.76 o 
   8   2  10       22.84       16.59      3.62 o 
   9   2  10      134.59      147.17      4.57 o 
  10   2  10       58.73       49.50      3.71 o 
   1   3  10     2132.34     2256.33     20.43 o 
   2   3  10      120.88       82.02      5.61 o 
   3   3  10        5.26        5.66      0.78 o 
   4   3  10      120.98      104.28      2.29 o 
   5   3  10      620.09      606.94      8.30 o 
   6   3  10        1.31        2.46      1.07 o 
   7   3  10       11.81       13.03      2.03 o 
   8   3  10       33.66       29.94      5.97 o 
   9   3  10       96.16       97.82      4.02 o 
   0   4  10     1671.89     1622.20     32.69 o 
   1   4  10     1367.83     1466.88     22.68 o 
   2   4  10       23.29       29.16      3.81 o 
   3   4  10     1159.58     1184.77     18.32 o 
   4   4  10      124.80      116.43      2.42 o 
   5   4  10        4.53        3.84      0.78 o 
   6   4  10      102.17       98.12      3.53 o 
   7   4  10      714.31      766.04     13.52 o 
   8   4  10      342.37      365.98      9.04 o 
   9   4  10       53.96       58.52      3.57 o 
   1   5  10      512.60      511.65     12.32 o 
   2   5  10       85.27       83.62      2.78 o 
   3   5  10      255.19      275.55      3.85 o 
   4   5  10       84.70      100.93      2.26 o 
   5   5  10      172.97      176.92      3.66 o 
   6   5  10        0.05        1.41      1.02 o 
   7   5  10       10.70       10.00      1.67 o 
   8   5  10      270.29      300.94      7.19 o 
   9   5  10       51.44       52.46      3.98 o 
   0   6  10      906.66      910.60     20.70 o 
   1   6  10      796.83      801.25     14.46 o 
   2   6  10        3.30        3.27      0.90 o 
   3   6  10      276.81      270.82      4.47 o 
   4   6  10      157.24      143.56      3.35 o 
   5   6  10      210.10      202.58      5.78 o 
   6   6  10      531.70      580.71      7.80 o 
   7   6  10      508.71      554.04      9.81 o 
   8   6  10        0.89        1.69      0.98 o 
   9   6  10      180.31      183.08      6.65 o 
   1   7  10      895.73      804.65     14.82 o 
   2   7  10      381.64      350.21      4.94 o 
   3   7  10       95.25       85.49      2.29 o 
   4   7  10     1127.03     1116.74     13.57 o 
   5   7  10        9.19       12.25      1.67 o 
   6   7  10        0.03        2.35      1.21 o 
   7   7  10       38.72       39.07      4.81 o 
   8   7  10       23.61       21.79      3.40 o 
   9   7  10        3.87        2.31      1.30 o 
   0   8  10      113.80      103.87      3.73 o 
   1   8  10       11.18        8.28      1.01 o 
   2   8  10      167.76      168.37      2.69 o 
   3   8  10      249.33      236.12      4.15 o 
   4   8  10       28.18       27.59      2.94 o 
   5   8  10       19.15       14.43      1.82 o 
   6   8  10        6.31        8.04      1.44 o 
   7   8  10      529.91      544.67      9.61 o 
   8   8  10        0.34        1.36      1.07 o 
   9   8  10       32.57       25.50      4.78 o 
   1   9  10      390.56      416.27      5.83 o 
   2   9  10      160.31      150.11      3.05 o 
   3   9  10     2632.62     2462.23     30.03 o 
   4   9  10      441.78      470.30      6.73 o 
   5   9  10        2.71        3.78      1.09 o 
   6   9  10       67.56       66.73      2.99 o 
   7   9  10        0.39        1.41      1.00 o 
   8   9  10       76.99       73.78      2.51 o 
   9   9  10        0.81        0.02      0.90 o 
   0  10  10       27.60       28.42      4.50 o 
   1  10  10      505.73      489.69      7.42 o 
   2  10  10      158.03      151.62      2.94 o 
   3  10  10       51.25       50.33      4.01 o 
   4  10  10       69.16       78.85      3.09 o 
   5  10  10       51.48       48.01      5.46 o 
   6  10  10      130.56      137.94      4.50 o 
   7  10  10       77.49       90.62      3.64 o 
   8  10  10        5.64        6.76      1.99 o 
   1  11  10      346.68      317.04      4.64 o 
   2  11  10      762.45      800.95      7.61 o 
   3  11  10      723.67      708.76      8.27 o 
   4  11  10        5.40        5.95      0.94 o 
   5  11  10      330.18      315.59      5.37 o 
   6  11  10      594.68      599.74     10.50 o 
   7  11  10        1.95        8.15      1.44 o 
   8  11  10       17.94       29.38      5.41 o 
   0  12  10      531.43      519.39     23.46 o 
   1  12  10      649.77      574.72      7.46 o 
   2  12  10       96.78      120.19      3.33 o 
   3  12  10        5.29        9.98      1.45 o 
   4  12  10      108.46       79.32      3.10 o 
   5  12  10      307.42      280.37      5.27 o 
   6  12  10      121.69       96.16      3.52 o 
   7  12  10        9.17        6.15      1.63 o 
   8  12  10        6.92        2.62      1.30 o 
   1  13  10      177.29      182.15      3.72 o 
   2  13  10       43.66       33.67      3.66 o 
   3  13  10     1008.45     1019.31     11.07 o 
   4  13  10      448.74      451.28      7.20 o 
   5  13  10      102.68       81.53      3.53 o 
   6  13  10       36.55       27.88      3.43 o 
   7  13  10      164.15      160.58      6.93 o 
   0  14  10      515.87      556.87     10.89 o 
   1  14  10      314.84      281.06      5.24 o 
   2  14  10       50.22       39.49      4.58 o 
   3  14  10      454.46      425.17      7.27 o 
   4  14  10      404.55      393.69      6.73 o 
   5  14  10       37.13       33.37      4.56 o 
   6  14  10       38.57       33.67      4.50 o 
   7  14  10       49.94       36.51      3.26 o 
   1  15  10       80.06       66.87      3.09 o 
   2  15  10     1744.57     1890.40     33.24 o 
   3  15  10        0.22        0.90      0.93 o 
   4  15  10      140.07      125.39      3.06 o 
   5  15  10        1.41        2.40      1.09 o 
   6  15  10        0.42        0.89      0.81 o 
   7  15  10       28.55       41.55      3.67 o 
   0  16  10       65.72       67.36      4.53 o 
   1  16  10        0.20        0.26      1.29 o 
   2  16  10      136.04      127.44      3.98 o 
   3  16  10      175.15      203.05      5.15 o 
   4  16  10      607.95      600.04      9.08 o 
   5  16  10      181.20      168.87      4.97 o 
   6  16  10        1.38        0.74      0.88 o 
   1  17  10        4.65        3.97      1.33 o 
   2  17  10        2.04        4.36      1.19 o 
   3  17  10        2.89        3.46      1.07 o 
   4  17  10     1208.41     1250.19     12.56 o 
   5  17  10       26.40       30.98      4.79 o 
   0  18  10       55.97       71.62      4.35 o 
   1  18  10      326.68      318.39      6.12 o 
   2  18  10       23.75       13.36      3.50 o 
   3  18  10       27.92       25.69      2.59 o 
   4  18  10      426.91      435.01      9.18 o 
   5  18  10      181.32      171.63     10.79 o 
   1  19  10      176.21      177.07      5.23 o 
   2  19  10       17.39       18.71      2.98 o 
   3  19  10      234.04      184.67     14.26 o 
   4  19  10       15.13        4.47     10.27 o 
   0  20  10      144.60      158.83      6.12 o 
   1  20  10       14.30        5.09      3.11 o 
   2  20  10       26.24       13.44      3.22 o 
   1   1  11        3.81        2.94      1.29 o 
   2   1  11       25.39       21.35      3.92 o 
   3   1  11     1616.66     1567.82     26.07 o 
   4   1  11       22.80       28.83      2.46 o 
   5   1  11      222.93      255.47      4.54 o 
   6   1  11      154.21      163.01      3.83 o 
   7   1  11       15.80       21.17      2.92 o 
   8   1  11      137.39      126.75      3.96 o 
   9   1  11      201.43      185.12     12.90 o 
   0   2  11       28.05       35.34      8.68 o 
   1   2  11      102.78       91.85      4.97 o 
   2   2  11     1316.64     1378.86     22.20 o 
   3   2  11     2846.60     2681.37     43.12 o 
   4   2  11        0.10        1.58      0.79 o 
   5   2  11      257.80      265.60      4.71 o 
   6   2  11      743.11      727.44      9.92 o 
   7   2  11      101.83      114.29      3.20 o 
   8   2  11       67.39       70.51      4.58 o 
   9   2  11       68.93       59.02      3.60 o 
   1   3  11      587.12      649.22     11.48 o 
   2   3  11      249.54      249.60      5.72 o 
   3   3  11       64.14       60.43      2.32 o 
   4   3  11       15.18       12.41      1.24 o 
   5   3  11      229.05      224.12      4.18 o 
   6   3  11      463.40      451.46      7.00 o 
   7   3  11      508.44      559.02     10.60 o 
   8   3  11      160.09      156.91      5.14 o 
   9   3  11      146.84      132.82      4.83 o 
   0   4  11      317.73      272.15     10.25 o 
   1   4  11       39.63       49.36      3.45 o 
   2   4  11      362.55      340.92      6.15 o 
   3   4  11      333.27      311.68      4.50 o 
   4   4  11      491.53      442.00      7.17 o 
   5   4  11       64.68       58.46      3.54 o 
   6   4  11       77.53       70.97      5.18 o 
   7   4  11      378.90      397.26     10.86 o 
   8   4  11      128.87      114.30      3.68 o 
   9   4  11        2.70        2.73      1.21 o 
   1   5  11       53.39       53.44      2.87 o 
   2   5  11      234.32      248.55      5.01 o 
   3   5  11       40.49       28.45      2.88 o 
   4   5  11      943.90      884.87     10.71 o 
   5   5  11     1213.08     1241.62     15.16 o 
   6   5  11       32.35       29.36      3.63 o 
   7   5  11      129.69      111.81      3.90 o 
   8   5  11      131.45      138.37      3.64 o 
   9   5  11       23.47       25.32      2.97 o 
   0   6  11      802.84      741.95     19.70 o 
   1   6  11        7.88        8.59      0.97 o 
   2   6  11        1.31        3.06      0.61 o 
   3   6  11      140.15      129.50      2.58 o 
   4   6  11        3.84        6.06      0.97 o 
   5   6  11       43.22       41.35      4.50 o 
   6   6  11      545.72      536.33      7.58 o 
   7   6  11        4.05        3.90      1.09 o 
   8   6  11        5.52        6.21      1.31 o 
   9   6  11        0.44        0.86      0.62 o 
   1   7  11      336.92      329.06      6.83 o 
   2   7  11      281.98      252.16      3.63 o 
   3   7  11       17.63       19.01      1.97 o 
   4   7  11       21.61       25.39      2.41 o 
   5   7  11      603.26      604.97      8.71 o 
   6   7  11        0.14        2.31      1.13 o 
   7   7  11       21.79       26.02      2.95 o 
   8   7  11      229.13      233.53      5.18 o 
   9   7  11      132.12      126.81      5.15 o 
   0   8  11      572.95      624.63     15.69 o 
   1   8  11      869.42      852.47     13.93 o 
   2   8  11      866.03      815.77     10.59 o 
   3   8  11      768.17      738.55      8.59 o 
   4   8  11      452.69      468.46      7.18 o 
   5   8  11       61.19       60.53      4.97 o 
   6   8  11      306.72      311.24      5.60 o 
   7   8  11       89.24      105.67      3.68 o 
   8   8  11       43.50       46.37      3.20 o 
   9   8  11        4.55        3.76      2.19 o 
   1   9  11      873.13      811.21     11.16 o 
   2   9  11        8.70       10.13      1.14 o 
   3   9  11      714.94      666.46      6.72 o 
   4   9  11      464.25      431.71      5.91 o 
   5   9  11       24.14       23.46      2.55 o 
   6   9  11        0.42        1.80      1.04 o 
   7   9  11      141.01      143.07      4.07 o 
   8   9  11        3.47        1.74      0.92 o 
   0  10  11       32.92       23.63      3.65 o 
   1  10  11      126.79      112.42      2.69 o 
   2  10  11      110.17      116.95      2.70 o 
   3  10  11      637.62      627.06      8.11 o 
   4  10  11      191.66      173.56      3.88 o 
   5  10  11      156.07      154.72      3.90 o 
   6  10  11        3.19        6.96      1.26 o 
   7  10  11        3.15        1.92      1.02 o 
   8  10  11       37.90       23.22      2.19 o 
   1  11  11      184.16      198.77      4.04 o 
   2  11  11      132.70      118.05      3.03 o 
   3  11  11      318.63      270.89      4.73 o 
   4  11  11       23.00       29.02      3.65 o 
   5  11  11        0.06        0.91      0.94 o 
   6  11  11        7.79       11.83      1.89 o 
   7  11  11       18.59       21.02      4.06 o 
   8  11  11        9.21        4.59      1.64 o 
   0  12  11      930.74      963.41     16.27 o 
   1  12  11      313.93      309.10      5.05 o 
   2  12  11        0.00        1.09      0.84 o 
   3  12  11      320.84      331.99      6.18 o 
   4  12  11      295.99      272.00      4.25 o 
   5  12  11      112.68      118.86      3.76 o 
   6  12  11      311.88      322.19      6.18 o 
   7  12  11        0.11        0.37      0.76 o 
   8  12  11       41.61       41.85      5.26 o 
   1  13  11        0.17        1.80      1.18 o 
   2  13  11       15.02       15.60      2.39 o 
   3  13  11      953.19     1042.63     12.78 o 
   4  13  11       63.65       65.01      3.11 o 
   5  13  11      143.65      123.26      3.03 o 
   6  13  11       43.33       41.66      2.84 o 
   7  13  11        7.65       10.23      2.03 o 
   0  14  11      923.08      938.47     20.53 o 
   1  14  11      557.71      583.44      9.11 o 
   2  14  11     2094.61     2249.25     31.44 o 
   3  14  11      430.96      392.20      6.59 o 
   4  14  11      260.04      266.51      4.73 o 
   5  14  11      292.24      353.60      6.36 o 
   6  14  11        4.15        5.36      1.90 o 
   7  14  11      132.55      139.67      4.93 o 
   1  15  11        2.61        6.09      1.34 o 
   2  15  11      395.73      375.03      7.09 o 
   3  15  11        1.54        0.49      1.05 o 
   4  15  11       95.01       99.02      2.77 o 
   5  15  11        4.71        7.28      1.84 o 
   6  15  11       18.75       29.10      4.97 o 
   0  16  11      439.87      461.86     12.72 o 
   1  16  11      859.38      911.68     15.29 o 
   2  16  11      143.67      137.16      3.60 o 
   3  16  11      284.67      295.62      5.58 o 
   4  16  11      294.73      287.02      6.67 o 
   5  16  11       22.89       23.71      3.12 o 
   6  16  11        5.31        4.82      3.02 o 
   1  17  11        7.33        6.12      1.22 o 
   2  17  11        6.30        4.42      1.12 o 
   3  17  11       98.03      111.34      3.23 o 
   4  17  11       30.67       39.64      2.05 o 
   5  17  11      798.07      837.51     46.62 o 
   0  18  11        0.01        1.81      1.64 o 
   1  18  11      119.42      112.85      3.53 o 
   2  18  11      250.29      243.70      5.35 o 
   3  18  11      219.95      212.78      5.62 o 
   4  18  11        9.17       13.20      3.91 o 
   1  19  11        0.42        1.26      0.85 o 
   2  19  11       21.98       10.49      4.22 o 
   3  19  11       67.80       86.81      4.89 o 
   0  20  11      536.36      585.95     17.93 o 
   1  20  11        9.84        2.87      2.88 o 
   2  20  11        0.63        0.56      1.45 o 
   0   0  12     1663.33     1670.24     64.96 o 
   1   0  12     1011.87     1034.78     24.55 o 
   2   0  12      234.34      187.74      8.61 o 
   3   0  12     1622.45     1550.47     31.91 o 
   4   0  12     1350.86     1405.04     26.04 o 
   5   0  12     2840.07     2932.69     59.56 o 
   6   0  12      213.48      228.82     12.16 o 
   7   0  12       23.42       28.61      6.49 o 
   8   0  12      711.14      733.74     21.12 o 
   9   0  12      119.25      141.61     10.66 o 
   1   1  12      937.24      949.39     12.97 o 
   2   1  12       91.31       97.37      3.03 o 
   3   1  12       20.63       27.93      2.15 o 
   4   1  12       46.11       46.39      4.33 o 
   5   1  12      678.11      642.12     12.17 o 
   6   1  12      147.19      137.73      5.91 o 
   7   1  12      718.77      788.29     13.36 o 
   8   1  12       65.49       63.30      2.92 o 
   9   1  12      132.48      123.23      4.48 o 
   0   2  12      860.92     1069.35     16.63 o 
   1   2  12      312.95      293.56      6.43 o 
   2   2  12        0.93        1.39      0.59 o 
   3   2  12       66.91       64.55      2.77 o 
   4   2  12        0.13        1.37      0.89 o 
   5   2  12      287.59      307.86      5.81 o 
   6   2  12     1300.25     1386.52     13.45 o 
   7   2  12      198.28      180.70      4.21 o 
   8   2  12       30.55       44.37      3.61 o 
   9   2  12       59.74       52.50      2.87 o 
   1   3  12      363.56      365.19      7.22 o 
   2   3  12      640.20      625.66      9.99 o 
   3   3  12      455.43      379.20      4.72 o 
   4   3  12      699.42      710.95      9.30 o 
   5   3  12       72.02       70.68      3.35 o 
   6   3  12       43.86       54.11      4.51 o 
   7   3  12      116.17      110.98      3.47 o 
   8   3  12       14.74       18.50      3.32 o 
   9   3  12      193.22      212.97      5.99 o 
   0   4  12      585.23      610.87     20.53 o 
   1   4  12        0.36        2.83      0.82 o 
   2   4  12      217.92      207.73      3.58 o 
   3   4  12        3.19        4.34      0.74 o 
   4   4  12       21.31       18.87      2.31 o 
   5   4  12     1874.48     1884.70     20.30 o 
   6   4  12       28.42       29.14      3.84 o 
   7   4  12      379.17      416.33      8.13 o 
   8   4  12       70.89       58.80      3.23 o 
   9   4  12       38.60       31.44      4.06 o 
   1   5  12       39.93       30.87      3.16 o 
   2   5  12      104.54      119.44      2.43 o 
   3   5  12     1259.99     1143.23     15.21 o 
   4   5  12      696.36      662.98      6.75 o 
   5   5  12        0.01        0.98      0.98 o 
   6   5  12        0.14        1.46      1.06 o 
   7   5  12      131.67      136.13      4.05 o 
   8   5  12       65.26       59.33      3.19 o 
   9   5  12        0.98        0.37      0.94 o 
   0   6  12      535.42      543.03     14.86 o 
   1   6  12     1405.15     1429.59     20.14 o 
   2   6  12       12.18       16.11      1.65 o 
   3   6  12       95.93       93.27      2.28 o 
   4   6  12       55.66       53.21      4.01 o 
   5   6  12      487.88      507.94      7.49 o 
   6   6  12        1.52        2.85      1.02 o 
   7   6  12       69.83       75.79      3.81 o 
   8   6  12        1.71        1.08      0.92 o 
   9   6  12      219.86      210.49      6.04 o 
   1   7  12      885.99      804.31     12.07 o 
   2   7  12       52.46       41.78      2.97 o 
   3   7  12       37.80       46.33      3.61 o 
   4   7  12      161.60      165.44      3.80 o 
   5   7  12     1301.56     1335.32     17.83 o 
   6   7  12       50.00       50.78      3.19 o 
   7   7  12        7.78        6.61      1.30 o 
   8   7  12       18.10       17.32      2.26 o 
   9   7  12       55.77       60.24      3.61 o 
   0   8  12      142.16      143.18      5.24 o 
   1   8  12     2251.07     2269.26     30.46 o 
   2   8  12       62.18       59.90      3.03 o 
   3   8  12        0.33        2.37      0.89 o 
   4   8  12       18.24       13.40      1.59 o 
   5   8  12      321.19      332.17      5.62 o 
   6   8  12        0.73        0.73      1.24 o 
   7   8  12        0.77        2.01      0.90 o 
   8   8  12        6.13        4.98      1.15 o 
   1   9  12      489.08      489.21      6.76 o 
   2   9  12      573.28      555.67      6.30 o 
   3   9  12      142.83      126.27      3.19 o 
   4   9  12      209.80      189.17      3.95 o 
   5   9  12       90.05       94.81      3.57 o 
   6   9  12      380.34      386.85      7.28 o 
   7   9  12       31.66       27.08      5.03 o 
   8   9  12      131.75      142.90      3.69 o 
   0  10  12     6763.10     6856.96     67.93 o 
   1  10  12        4.27        8.41      1.24 o 
   2  10  12     1294.45     1244.24     14.44 o 
   3  10  12      383.14      374.94      5.35 o 
   4  10  12      114.84      116.49      5.16 o 
   5  10  12      437.82      462.66      7.70 o 
   6  10  12      208.12      216.87      4.90 o 
   7  10  12       32.28       30.12      3.56 o 
   8  10  12      110.33      126.20      4.18 o 
   1  11  12       23.44       24.59      3.07 o 
   2  11  12      230.12      218.16      4.27 o 
   3  11  12       22.06       15.08      1.91 o 
   4  11  12      295.58      322.89      5.57 o 
   5  11  12       47.76       45.00      3.70 o 
   6  11  12        0.09        0.98      0.79 o 
   7  11  12        1.72        1.26      0.96 o 
   8  11  12      100.84      100.21      5.95 o 
   0  12  12      596.10      571.34     12.36 o 
   1  12  12     1809.42     1837.45     18.88 o 
   2  12  12      514.33      509.64      6.58 o 
   3  12  12       58.31       52.72      4.02 o 
   4  12  12       20.16       30.94      3.61 o 
   5  12  12       94.49       97.79      3.07 o 
   6  12  12       32.41       34.83      6.02 o 
   7  12  12       30.79       30.95      2.11 o 
   1  13  12       53.43       51.85      4.39 o 
   2  13  12      235.64      244.59      4.14 o 
   3  13  12      473.30      515.76      8.24 o 
   4  13  12       23.89       21.64      2.72 o 
   5  13  12       45.09       41.51      3.46 o 
   6  13  12       33.36       25.61      5.43 o 
   7  13  12        6.74        5.90      2.67 o 
   0  14  12      189.84      197.99      7.60 o 
   1  14  12      621.30      665.58     11.28 o 
   2  14  12       64.56       52.22      4.58 o 
   3  14  12      321.27      357.89      6.76 o 
   4  14  12       92.80       85.96      3.04 o 
   5  14  12       46.30       58.43      3.39 o 
   6  14  12        3.59        1.39      0.85 o 
   1  15  12      155.65      167.51      4.78 o 
   2  15  12       78.92       79.77      3.11 o 
   3  15  12      408.55      372.86      7.18 o 
   4  15  12      527.33      514.52      7.64 o 
   5  15  12       15.00       15.35      3.23 o 
   6  15  12        0.30        0.73      1.16 o 
   0  16  12      517.58      553.50     15.72 o 
   1  16  12       73.40       63.94      3.49 o 
   2  16  12      392.59      398.48     18.94 o 
   3  16  12      104.86      123.04      3.26 o 
   4  16  12      137.84      139.47      3.58 o 
   5  16  12       37.10       40.11      3.41 o 
   1  17  12       53.53       40.90      2.79 o 
   2  17  12        5.89        7.90      2.35 o 
   3  17  12      172.26      187.23      5.30 o 
   4  17  12        1.84        1.12      0.82 o 
   5  17  12       80.65       75.55      7.37 o 
   0  18  12      174.39      203.97      7.10 o 
   1  18  12        0.19       -0.11      0.96 o 
   2  18  12       63.24       71.58      3.13 o 
   3  18  12       67.71       50.66      2.57 o 
   4  18  12       22.83       25.53      6.58 o 
   1  19  12       17.55        5.81      3.39 o 
   2  19  12       19.24        3.43      3.52 o 
   1   1  13      444.32      454.77      8.20 o 
   2   1  13      238.30      215.42      3.44 o 
   3   1  13       83.48       91.02      3.11 o 
   4   1  13      968.62      978.56     11.93 o 
   5   1  13      684.06      668.77      8.43 o 
   6   1  13       25.01       19.06      2.35 o 
   7   1  13      456.31      494.11      8.80 o 
   8   1  13       82.34       78.13      3.48 o 
   9   1  13      129.91      116.75      5.03 o 
   0   2  13      196.19      186.78      5.29 o 
   1   2  13      408.73      383.22      7.80 o 
   2   2  13       28.53       29.04      3.12 o 
   3   2  13      853.75      869.27     12.96 o 
   4   2  13      260.42      263.80      4.88 o 
   5   2  13       67.00       73.79      2.76 o 
   6   2  13      555.61      558.26      8.11 o 
   7   2  13      563.51      568.75     10.60 o 
   8   2  13       10.91        7.23      1.52 o 
   9   2  13        9.94        7.52      3.40 o 
   1   3  13      102.41       97.85      2.59 o 
   2   3  13       11.98       13.67      1.53 o 
   3   3  13     1486.94     1401.43     16.67 o 
   4   3  13      365.28      372.25      5.13 o 
   5   3  13      520.56      531.88      7.50 o 
   6   3  13      660.63      696.55     13.61 o 
   7   3  13      377.98      373.11      7.01 o 
   8   3  13      351.66      349.67      7.71 o 
   9   3  13      158.45      154.16      5.51 o 
   0   4  13      553.21      570.28     14.08 o 
   1   4  13      314.65      338.36      5.71 o 
   2   4  13       17.90       19.24      2.04 o 
   3   4  13     1281.20     1279.23     17.51 o 
   4   4  13      429.09      424.09      6.58 o 
   5   4  13        3.47        5.57      1.07 o 
   6   4  13        0.00        1.85      1.17 o 
   7   4  13      281.90      278.51      6.47 o 
   8   4  13       23.05       21.27      5.20 o 
   9   4  13        6.37        4.39      1.87 o 
   1   5  13      401.99      323.32      4.41 o 
   2   5  13       81.82       88.24      2.52 o 
   3   5  13      381.64      343.57      5.74 o 
   4   5  13      124.34      118.97      2.80 o 
   5   5  13      155.87      137.34      6.04 o 
   6   5  13       18.73       18.23      3.05 o 
   7   5  13       77.56       81.55      3.21 o 
   8   5  13       52.40       53.85      2.63 o 
   9   5  13       26.71       30.23      4.29 o 
   0   6  13       20.01       20.90      3.35 o 
   1   6  13      663.66      622.27      9.31 o 
   2   6  13        0.00        1.02      0.93 o 
   3   6  13      136.38      156.03      3.13 o 
   4   6  13        6.23        7.26      1.22 o 
   5   6  13      190.14      200.11      8.92 o 
   6   6  13        1.30        1.70      1.10 o 
   7   6  13      202.78      210.94      5.85 o 
   8   6  13       45.82       43.55      2.87 o 
   1   7  13        2.39        1.10      0.92 o 
   2   7  13        0.29        1.96      1.04 o 
   3   7  13      814.34      780.18     10.07 o 
   4   7  13        4.68        5.07      1.23 o 
   5   7  13      589.14      625.83      9.49 o 
   6   7  13       46.04       50.63      4.41 o 
   7   7  13       34.32       33.66      4.95 o 
   8   7  13      101.42      113.57      3.29 o 
   0   8  13      451.32      404.10      8.79 o 
   1   8  13      679.41      634.30      7.72 o 
   2   8  13       37.42       36.36      3.24 o 
   3   8  13     3339.41     3222.57     34.27 o 
   4   8  13      246.16      245.75      6.11 o 
   5   8  13      113.01      133.11      3.65 o 
   6   8  13       66.96       59.07      3.98 o 
   7   8  13       23.27       22.78      4.14 o 
   8   8  13       14.88        9.44      2.61 o 
   1   9  13      185.10      156.44      3.77 o 
   2   9  13       84.79       91.72      4.10 o 
   3   9  13      852.08      813.85     10.85 o 
   4   9  13       33.17       43.36      4.54 o 
   5   9  13       12.67       15.28      2.22 o 
   6   9  13        1.66        0.66      0.93 o 
   7   9  13        0.18        1.17      0.79 o 
   8   9  13       40.61       37.00      2.61 o 
   0  10  13        0.19        2.39      1.33 o 
   1  10  13     5392.59     5299.07     62.36 o 
   2  10  13      171.36      177.75      3.92 o 
   3  10  13      575.31      538.90      6.49 o 
   4  10  13       47.00       32.76      3.19 o 
   5  10  13        5.05        5.66      1.22 o 
   6  10  13       11.83       13.17      2.14 o 
   7  10  13       25.30       19.47      5.47 o 
   8  10  13        0.33        0.96      0.77 o 
   1  11  13       38.10       42.70      5.07 o 
   2  11  13      768.17      802.18      8.71 o 
   3  11  13       23.95       23.79      2.77 o 
   4  11  13      122.89      105.96      2.93 o 
   5  11  13       33.44       31.37      3.80 o 
   6  11  13       15.59       15.27      3.13 o 
   7  11  13       59.11       57.43      2.25 o 
   0  12  13      576.68      602.29     12.70 o 
   1  12  13      506.75      488.97      7.23 o 
   2  12  13       26.69       28.71      3.22 o 
   3  12  13      176.71      192.32      4.13 o 
   4  12  13      309.00      302.69      5.85 o 
   5  12  13       54.00       49.28      4.55 o 
   6  12  13       54.92       57.92      2.77 o 
   7  12  13        0.35        0.22      0.69 o 
   1  13  13      561.14      623.69      9.36 o 
   2  13  13      161.80      174.52      3.94 o 
   3  13  13       32.63       35.35      5.11 o 
   4  13  13      228.02      224.70      5.08 o 
   5  13  13        8.55        8.59      2.00 o 
   6  13  13        6.64        5.59      1.65 o 
   7  13  13       16.91        2.63     12.37 o 
   0  14  13      119.50      116.51      5.77 o 
   1  14  13      198.06      188.39      5.01 o 
   2  14  13      279.41      271.54      5.09 o 
   3  14  13      425.71      441.44      8.49 o 
   4  14  13      123.78      127.81      2.90 o 
   5  14  13       40.64       38.54      3.03 o 
   6  14  13        0.91        0.88      0.86 o 
   1  15  13       66.83       75.55      3.53 o 
   2  15  13        9.63        8.40      1.53 o 
   3  15  13       68.88       61.37      2.67 o 
   4  15  13      260.81      290.75      5.74 o 
   5  15  13      308.45      338.38      8.59 o 
   0  16  13      301.17      272.54     14.32 o 
   1  16  13       23.82       17.12      2.85 o 
   2  16  13        0.53        1.17      1.00 o 
   3  16  13      103.57      101.46      2.67 o 
   4  16  13       10.01        4.06      1.49 o 
   5  16  13       79.88       53.39      7.37 o 
   1  17  13        0.02        0.90      0.86 o 
   2  17  13      215.48      244.56      6.56 o 
   3  17  13      141.62      177.79      5.46 o 
   4  17  13      159.45      191.44      6.65 o 
   0  18  13       87.74       79.53      4.20 o 
   1  18  13       15.84        7.57      3.40 o 
   2  18  13        5.96        2.42      1.11 o 
   3  18  13        5.63        3.69      2.11 o 
   1  19  13        9.39        2.87      3.41 o 
   2  19  13        0.83        0.66      1.12 o 
   0   0  14      175.24      177.34     10.64 o 
   1   0  14        2.78        8.24      1.66 o 
   2   0  14      142.82      129.24      4.30 o 
   3   0  14      726.20      728.07     15.12 o 
   4   0  14     1051.48      959.56     18.70 o 
   5   0  14      117.86       97.01      8.02 o 
   6   0  14      344.08      410.33      9.82 o 
   7   0  14      106.30      110.02      5.07 o 
   8   0  14       32.80       39.34      4.30 o 
   9   0  14      610.44      608.07     28.17 o 
   1   1  14      310.31      278.81      6.61 o 
   2   1  14       19.39       20.49      2.12 o 
   3   1  14       69.96       77.72      2.93 o 
   4   1  14      239.75      225.35      4.73 o 
   5   1  14      560.72      578.42      6.61 o 
   6   1  14       80.70       81.47      2.69 o 
   7   1  14       11.81       14.02      2.35 o 
   8   1  14       46.13       42.91      2.49 o 
   9   1  14        1.22        0.79      0.93 o 
   0   2  14       19.63       41.20      4.64 o 
   1   2  14        0.26        1.56      0.80 o 
   2   2  14        6.31       10.99      1.50 o 
   3   2  14       24.75       21.92      2.59 o 
   4   2  14     2768.81     2798.32     33.58 o 
   5   2  14      125.71      121.19      4.67 o 
   6   2  14       68.77       70.90      3.35 o 
   7   2  14       63.81       70.45      2.79 o 
   8   2  14       17.41       11.04      2.17 o 
   9   2  14       28.13       18.03      4.19 o 
   1   3  14      212.23      209.00      4.51 o 
   2   3  14      229.27      229.15      3.82 o 
   3   3  14      129.30      131.36      3.20 o 
   4   3  14       45.07       37.13      4.61 o 
   5   3  14       56.68       47.62      4.70 o 
   6   3  14       14.65       18.07      2.72 o 
   7   3  14       15.77       18.08      2.45 o 
   8   3  14       23.39       22.50      3.45 o 
   0   4  14      235.52      183.51      6.53 o 
   1   4  14      999.83      963.50     14.22 o 
   2   4  14     1526.92     1519.20     17.28 o 
   3   4  14      230.03      228.54      4.38 o 
   4   4  14       11.26       10.39      1.35 o 
   5   4  14      681.92      691.20      8.11 o 
   6   4  14       99.14      103.16      3.42 o 
   7   4  14       51.65       51.30      3.12 o 
   8   4  14       42.84       38.73      3.17 o 
   1   5  14      764.35      729.78      9.51 o 
   2   5  14      265.33      273.52      4.22 o 
   3   5  14     2001.06     1928.86     23.60 o 
   4   5  14        5.87        4.39      0.98 o 
   5   5  14      667.85      640.06      8.94 o 
   6   5  14       90.08       89.49      3.81 o 
   7   5  14        4.29        4.29      0.89 o 
   8   5  14       17.43       17.34      3.33 o 
   0   6  14     1236.63     1245.57     28.86 o 
   1   6  14     1058.74     1015.72     12.43 o 
   2   6  14      104.39       95.31      2.63 o 
   3   6  14      123.47       94.90      2.72 o 
   4   6  14      122.97      134.62      5.39 o 
   5   6  14     2329.42     2468.55     27.27 o 
   6   6  14        0.04        1.63      0.89 o 
   7   6  14      351.18      375.41      6.57 o 
   8   6  14      256.53      219.06      6.74 o 
   1   7  14      675.24      667.47      8.01 o 
   2   7  14      132.68      122.98      2.96 o 
   3   7  14     1559.56     1501.18     17.51 o 
   4   7  14      660.55      678.99     12.97 o 
   5   7  14      238.86      248.44      5.12 o 
   6   7  14       46.38       41.34      5.21 o 
   7   7  14      149.74      145.61      3.88 o 
   8   7  14      242.63      252.27      5.89 o 
   0   8  14      880.87      875.82     15.85 o 
   1   8  14      800.07      776.71     11.38 o 
   2   8  14      474.16      446.98      5.88 o 
   3   8  14      710.64      638.92      9.09 o 
   4   8  14       41.48       53.62      4.58 o 
   5   8  14      248.31      251.28      5.34 o 
   6   8  14       30.66       32.43      4.08 o 
   7   8  14        0.28        1.01      0.82 o 
   8   8  14        2.41        1.02      0.99 o 
   1   9  14       80.21       80.08      3.48 o 
   2   9  14      385.36      381.38      5.67 o 
   3   9  14       13.60        9.61      1.41 o 
   4   9  14      251.90      252.12      4.14 o 
   5   9  14       97.78      106.73      3.68 o 
   6   9  14      351.98      336.78      5.85 o 
   7   9  14      137.31      144.83      4.33 o 
   8   9  14        7.23        5.79      2.90 o 
   0  10  14     1249.83     1193.05     17.76 o 
   1  10  14     1374.27     1432.71     15.36 o 
   2  10  14        9.15       13.08      1.76 o 
   3  10  14       31.84       27.53      3.23 o 
   4  10  14      645.05      617.35     12.72 o 
   5  10  14       41.64       36.93      3.84 o 
   6  10  14       83.15       96.39      3.14 o 
   7  10  14        1.76        1.46      0.78 o 
   1  11  14        5.75        8.64      1.43 o 
   2  11  14      292.60      280.84      4.95 o 
   3  11  14      229.47      236.59      4.88 o 
   4  11  14      238.82      205.28      5.12 o 
   5  11  14        2.44        3.97      0.98 o 
   6  11  14       33.13       29.71      4.24 o 
   7  11  14       60.78       47.97      3.37 o 
   0  12  14      339.29      355.91     10.09 o 
   1  12  14     1149.68     1217.72     14.99 o 
   2  12  14      434.64      423.25      6.92 o 
   3  12  14      309.23      341.20      6.08 o 
   4  12  14      125.39      127.15      2.92 o 
   5  12  14        3.00        1.43      0.84 o 
   6  12  14        0.24        0.85      0.96 o 
   7  12  14      100.40       96.08      8.42 o 
   1  13  14       96.09       87.55      4.04 o 
   2  13  14      267.92      269.60      5.58 o 
   3  13  14      207.60      199.17      4.55 o 
   4  13  14       37.85       42.40      2.38 o 
   5  13  14       80.69       80.56      2.46 o 
   6  13  14       14.33       10.33      4.27 o 
   0  14  14        9.45       10.78      2.78 o 
   1  14  14      607.92      619.94     10.67 o 
   2  14  14       37.28       30.88      3.70 o 
   3  14  14       43.67       48.76      4.51 o 
   4  14  14       76.25       81.80      2.53 o 
   5  14  14        5.24        4.91      2.72 o 
   6  14  14        2.11       -0.06      1.51 o 
   1  15  14      496.97      527.86      8.37 o 
   2  15  14       43.11       37.54      4.31 o 
   3  15  14      351.86      348.24      6.36 o 
   4  15  14       51.01       66.44      4.26 o 
   5  15  14        4.56        1.18      1.30 o 
   0  16  14      193.36      203.10      6.56 o 
   1  16  14       23.75       28.90      3.50 o 
   2  16  14       12.05       13.03      4.24 o 
   3  16  14       96.27       82.03      3.22 o 
   4  16  14        6.48        5.41      2.43 o 
   1  17  14        9.86        8.63      2.08 o 
   2  17  14        2.85        1.56      0.94 o 
   3  17  14        6.72        3.74      1.56 o 
   0  18  14       30.17       25.21      3.78 o 
   1  18  14       21.83       22.60      3.44 o 
   2  18  14      141.24      135.93      4.90 o 
   1   1  15     1820.37     1846.85     39.85 o 
   2   1  15        1.99        3.31      0.78 o 
   3   1  15     1086.92     1073.82     15.91 o 
   4   1  15      593.00      571.61      8.19 o 
   5   1  15       83.88       71.75      2.69 o 
   6   1  15      239.32      255.18      5.03 o 
   7   1  15       11.31       10.42      2.41 o 
   8   1  15        0.17        0.61      1.10 o 
   0   2  15       34.18       42.17      8.40 o 
   1   2  15      742.31      733.79     11.17 o 
   2   2  15      104.41       98.12      2.75 o 
   3   2  15      128.43      128.75      3.36 o 
   4   2  15       48.93       38.67      4.55 o 
   5   2  15     1107.37     1157.81     13.08 o 
   6   2  15     1062.87     1100.13     16.19 o 
   7   2  15      571.89      633.67     10.12 o 
   8   2  15      138.27      143.76      4.13 o 
   1   3  15       87.36       94.25      2.84 o 
   2   3  15       55.33       47.16      3.61 o 
   3   3  15        2.88        2.23      1.04 o 
   4   3  15      488.24      466.18      6.40 o 
   5   3  15      295.81      274.66      4.28 o 
   6   3  15      150.37      164.21      3.84 o 
   7   3  15       90.79       83.98      2.64 o 
   8   3  15       17.79       10.21      4.21 o 
   0   4  15      523.35      528.32     11.45 o 
   1   4  15       12.54       12.46      1.66 o 
   2   4  15     1549.15     1492.35     13.97 o 
   3   4  15      115.37      105.02      3.53 o 
   4   4  15      144.75      147.15      5.78 o 
   5   4  15      557.55      574.61      8.20 o 
   6   4  15      233.01      242.97      5.03 o 
   7   4  15      106.82      105.24      3.11 o 
   8   4  15      168.03      195.80      5.06 o 
   1   5  15       76.56       71.78      2.96 o 
   2   5  15      213.90      196.37      4.56 o 
   3   5  15     1319.55     1260.38     15.32 o 
   4   5  15        0.03        0.75      1.14 o 
   5   5  15      161.90      163.60      3.84 o 
   6   5  15       80.82       74.20      2.91 o 
   7   5  15       36.06       25.20      5.18 o 
   8   5  15      634.24      664.34     12.93 o 
   0   6  15     2018.21     2032.39     40.91 o 
   1   6  15      229.61      214.35      4.43 o 
   2   6  15      695.76      697.69      8.84 o 
   3   6  15      335.40      355.27      5.92 o 
   4   6  15       29.58       34.14      3.58 o 
   5   6  15      164.69      176.39      4.11 o 
   6   6  15       27.05       25.82      3.09 o 
   7   6  15       29.07       27.27      3.63 o 
   8   6  15        3.38        2.05      0.93 o 
   1   7  15      519.27      503.94      7.74 o 
   2   7  15     1010.01      996.84     11.22 o 
   3   7  15      811.70      778.61     12.38 o 
   4   7  15      444.56      418.76      7.14 o 
   5   7  15      434.68      436.97      7.59 o 
   6   7  15      264.82      266.64      5.86 o 
   7   7  15       32.94       26.12      3.08 o 
   8   7  15      185.69      199.28      9.18 o 
   0   8  15      458.56      421.64      8.56 o 
   1   8  15      325.99      308.69      5.41 o 
   2   8  15     1549.12     1582.55     16.84 o 
   3   8  15      164.95      150.77      3.39 o 
   4   8  15      180.93      178.08      4.22 o 
   5   8  15       52.63       54.59      3.36 o 
   6   8  15       31.83       28.14      3.62 o 
   7   8  15      105.93       99.84      3.33 o 
   1   9  15        0.20        2.16      1.18 o 
   2   9  15      468.84      492.65      6.71 o 
   3   9  15     1873.96     1898.25     20.48 o 
   4   9  15       16.91       15.92      2.73 o 
   5   9  15        2.00        4.36      0.92 o 
   6   9  15       10.76        9.24      1.90 o 
   7   9  15       34.56       26.80      4.12 o 
   0  10  15      567.47      599.66     12.20 o 
   1  10  15     1054.44     1089.91     13.98 o 
   2  10  15      116.49      142.69      3.85 o 
   3  10  15        0.56        2.42      0.86 o 
   4  10  15       58.15       61.45      3.24 o 
   5  10  15      137.26      138.31      4.13 o 
   6  10  15        8.91        9.79      1.74 o 
   7  10  15      106.31       89.73      3.86 o 
   1  11  15      865.27      887.32     11.68 o 
   2  11  15      819.44      875.89     12.53 o 
   3  11  15      148.00      169.98      3.84 o 
   4  11  15       86.79       83.38      2.97 o 
   5  11  15       97.66       97.00      3.02 o 
   6  11  15        0.18        0.32      0.53 o 
   0  12  15     1190.96     1256.59     26.30 o 
   1  12  15       50.31       47.74      6.35 o 
   2  12  15      132.61      122.84      3.64 o 
   3  12  15       13.03       19.00      3.24 o 
   4  12  15        1.67        1.39      0.88 o 
   5  12  15       16.61       22.10      2.74 o 
   6  12  15       60.74       54.16      3.28 o 
   1  13  15       60.18       80.49      3.59 o 
   2  13  15      109.52      114.48      3.14 o 
   3  13  15      133.51      113.11      2.72 o 
   4  13  15       40.24       45.10      2.36 o 
   5  13  15      178.21      186.31      8.61 o 
   6  13  15       80.23       80.29      8.42 o 
   0  14  15      131.58      124.84      4.74 o 
   1  14  15      244.42      262.88      6.23 o 
   2  14  15      296.38      285.23      5.10 o 
   3  14  15      106.72      116.30      3.53 o 
   4  14  15        9.24        5.75      2.89 o 
   5  14  15       97.29       85.19      4.71 o 
   1  15  15       96.26       99.87      3.22 o 
   2  15  15      122.71      135.69      5.06 o 
   3  15  15        8.71       11.50      2.81 o 
   4  15  15       14.05        2.44      1.08 o 
   0  16  15      142.31      124.55      5.16 o 
   1  16  15      148.17      153.95      3.90 o 
   2  16  15      113.41      116.26      3.79 o 
   3  16  15      390.12      394.26     11.90 o 
   4  16  15       19.28       14.91      4.10 o 
   1  17  15       25.53       36.57      2.56 o 
   2  17  15        3.98        2.32      1.04 o 
   0  18  15      270.98      293.46      9.20 o 
   1  18  15       15.33        2.54      7.13 o 
   0   0  16     1257.25     1187.19     51.29 o 
   1   0  16     2246.73     2147.90     32.34 o 
   2   0  16        4.28        2.92      1.22 o 
   3   0  16     1539.64     1571.77     26.49 o 
   4   0  16     3398.13     3623.88     57.32 o 
   5   0  16      568.07      532.90     10.89 o 
   6   0  16       57.80       41.76      4.65 o 
   7   0  16       36.97       53.14      3.16 o 
   8   0  16       94.45       83.51      5.43 o 
   1   1  16      160.63      169.30      4.58 o 
   2   1  16       15.21       17.47      2.15 o 
   3   1  16       63.01       67.95      3.31 o 
   4   1  16       27.62       32.41      4.16 o 
   5   1  16        6.39        6.33      1.08 o 
   6   1  16       71.76       72.01      2.57 o 
   7   1  16        0.01        0.95      0.76 o 
   8   1  16        0.01        0.82      0.93 o 
   0   2  16       12.40        9.54      2.92 o 
   1   2  16     2152.79     2050.49     26.95 o 
   2   2  16      861.83      832.41     11.44 o 
   3   2  16       66.73       56.37      5.08 o 
   4   2  16        8.58        9.39      1.74 o 
   5   2  16      123.55      102.12      2.82 o 
   6   2  16      301.48      312.13      6.14 o 
   7   2  16       43.01       39.62      2.43 o 
   8   2  16       13.65        9.94      3.60 o 
   1   3  16       34.90       23.19      2.94 o 
   2   3  16       12.09       16.26      2.37 o 
   3   3  16       75.36       68.08      4.78 o 
   4   3  16       49.19       44.37      4.96 o 
   5   3  16        1.06        1.16      0.91 o 
   6   3  16      164.05      183.51      4.96 o 
   7   3  16       11.35        6.70      1.66 o 
   8   3  16        1.51        1.95      0.83 o 
   0   4  16       39.83       43.40      8.53 o 
   1   4  16     1787.97     1714.94     22.94 o 
   2   4  16      493.54      495.49      7.73 o 
   3   4  16      156.66      144.56      4.06 o 
   4   4  16       31.61       32.15      4.40 o 
   5   4  16       34.13       35.84      4.62 o 
   6   4  16       11.72       14.06      2.52 o 
   7   4  16       45.25       44.07      2.47 o 
   8   4  16        3.89        4.21      1.49 o 
   1   5  16       29.20       35.63      4.11 o 
   2   5  16        1.59        2.44      0.96 o 
   3   5  16      625.61      602.38      8.52 o 
   4   5  16      113.39      116.34      3.39 o 
   5   5  16      189.54      193.12      4.09 o 
   6   5  16      488.66      512.72      8.22 o 
   7   5  16       81.82       79.30      3.01 o 
   8   5  16       21.48       18.86      4.86 o 
   0   6  16     4188.20     4366.17     70.07 o 
   1   6  16     2073.75     1994.13     21.81 o 
   2   6  16       48.79       44.62      4.34 o 
   3   6  16      170.49      170.91      7.63 o 
   4   6  16      920.59      984.57     14.03 o 
   5   6  16      387.49      364.82      7.83 o 
   6   6  16       88.68       84.42      3.84 o 
   7   6  16      255.11      261.84      6.74 o 
   1   7  16      159.33      150.57      4.65 o 
   2   7  16      105.89      104.88      5.19 o 
   3   7  16      239.66      260.57      4.85 o 
   4   7  16        0.01        2.43      1.03 o 
   5   7  16      286.99      289.97      6.00 o 
   6   7  16        6.09        4.40      1.07 o 
   7   7  16       44.80       41.35      2.28 o 
   0   8  16      431.45      443.01      9.89 o 
   1   8  16     1301.08     1267.74     14.38 o 
   2   8  16      919.38     1013.69     15.08 o 
   3   8  16       95.58       98.76      3.63 o 
   4   8  16        0.31        2.46      0.86 o 
   5   8  16       32.54       26.44      4.37 o 
   6   8  16       23.43       14.00      2.83 o 
   7   8  16      132.00      131.26      4.91 o 
   1   9  16      308.94      335.05      5.74 o 
   2   9  16      161.79      178.50      3.89 o 
   3   9  16      134.72      135.73      3.51 o 
   4   9  16       33.79       34.25      3.52 o 
   5   9  16       78.51       86.81      3.16 o 
   6   9  16       95.85       98.16      3.46 o 
   7   9  16      139.38      148.78      5.03 o 
   0  10  16      339.27      370.16      8.79 o 
   1  10  16       49.02       69.83      3.11 o 
   2  10  16       32.71       26.62      3.51 o 
   3  10  16       74.05       68.22      2.82 o 
   4  10  16      222.13      196.53      4.89 o 
   5  10  16       38.13       32.03      3.04 o 
   6  10  16      179.60      196.13      5.69 o 
   1  11  16       63.47       60.35      4.41 o 
   2  11  16      240.02      255.18      5.14 o 
   3  11  16      447.74      456.77      8.49 o 
   4  11  16      165.81      169.93      4.28 o 
   5  11  16      651.19      702.80     11.69 o 
   6  11  16       96.80      100.56      4.15 o 
   0  12  16      370.11      448.93     12.14 o 
   1  12  16      705.57      665.97     10.87 o 
   2  12  16       41.06       37.45      3.07 o 
   3  12  16      359.77      395.58      6.34 o 
   4  12  16      466.35      485.29      8.38 o 
   5  12  16      187.38      169.81      5.69 o 
   6  12  16        1.36        1.05      2.37 o 
   1  13  16       17.52       23.26      4.13 o 
   2  13  16       58.80       65.49      2.45 o 
   3  13  16       28.59       21.77      2.93 o 
   4  13  16        0.02        0.75      0.82 o 
   5  13  16       65.71       66.52      5.29 o 
   0  14  16       44.55       49.00      3.71 o 
   1  14  16     1439.23     1541.63     12.78 o 
   2  14  16       61.61       74.01      2.82 o 
   3  14  16        5.36        5.14      1.47 o 
   4  14  16       67.75       56.05      3.65 o 
   5  14  16        1.16        1.05      2.37 o 
   1  15  16      354.52      373.48      6.25 o 
   2  15  16       46.02       54.78      2.68 o 
   3  15  16      414.44      432.69      9.50 o 
   4  15  16       46.47       47.47      4.47 o 
   0  16  16      110.31      119.93      4.45 o 
   1  16  16       30.24       38.67      2.51 o 
   2  16  16       15.93        6.25      4.13 o 
   3  16  16        1.61        0.43      1.83 o 
   1  17  16       11.12        2.89      1.86 o 
   1   1  17     1069.31     1025.97     14.45 o 
   2   1  17      359.23      284.88      5.63 o 
   3   1  17     1947.99     1899.57     24.15 o 
   4   1  17     1355.44     1439.94     21.03 o 
   5   1  17      501.44      491.71     11.08 o 
   6   1  17      140.49      148.90      3.00 o 
   7   1  17      120.87       95.38      3.42 o 
   8   1  17      119.81      115.07      6.51 o 
   0   2  17      889.23      874.89     18.99 o 
   1   2  17      122.01      114.12      4.80 o 
   2   2  17      448.84      432.54      6.74 o 
   3   2  17        0.81        1.47      1.07 o 
   4   2  17      109.33      112.10      4.40 o 
   5   2  17       75.30       65.35      2.75 o 
   6   2  17      678.03      665.89     10.30 o 
   7   2  17      128.90      125.94      3.52 o 
   1   3  17       51.65       35.24      5.53 o 
   2   3  17      923.48      917.86     11.61 o 
   3   3  17     1937.82     1802.96     22.34 o 
   4   3  17      300.63      325.33      6.96 o 
   5   3  17      277.04      282.36      5.54 o 
   6   3  17       30.07       28.92      5.88 o 
   7   3  17        7.03        3.97      1.28 o 
   0   4  17      464.87      490.36     14.59 o 
   1   4  17      673.62      698.08     11.37 o 
   2   4  17      481.42      476.92      8.04 o 
   3   4  17      232.96      222.48      4.52 o 
   4   4  17       32.23       27.58      4.43 o 
   5   4  17        9.37        9.48      1.54 o 
   6   4  17        0.35        1.26      0.86 o 
   7   4  17      302.88      292.07      9.45 o 
   1   5  17      772.40      703.90     11.85 o 
   2   5  17        1.05        2.88      1.27 o 
   3   5  17      492.76      484.19      7.84 o 
   4   5  17       47.64       53.45      3.44 o 
   5   5  17        0.91        2.14      0.84 o 
   6   5  17       97.62      106.78      3.10 o 
   7   5  17       32.89       34.25      2.73 o 
   0   6  17      100.07       77.53      6.29 o 
   1   6  17      810.50      828.30     16.18 o 
   2   6  17       14.36       10.05      2.05 o 
   3   6  17      331.72      367.99      7.65 o 
   4   6  17        4.88        4.19      1.29 o 
   5   6  17      224.16      207.05      5.55 o 
   6   6  17       13.09        9.79      2.26 o 
   7   6  17      245.72      270.78      7.79 o 
   1   7  17       81.15       69.89      3.26 o 
   2   7  17        6.13       10.04      1.63 o 
   3   7  17      629.97      588.74      9.97 o 
   4   7  17      211.29      192.33      4.89 o 
   5   7  17       46.47       50.57      2.44 o 
   6   7  17      195.69      215.20      6.89 o 
   7   7  17        2.04        1.71      0.78 o 
   0   8  17      313.80      320.84      9.10 o 
   1   8  17      622.61      634.41      9.08 o 
   2   8  17       57.00       46.94      3.51 o 
   3   8  17     1166.25     1270.26     19.01 o 
   4   8  17        7.71        6.60      1.26 o 
   5   8  17       68.65       76.03      2.93 o 
   6   8  17       72.83       63.08      3.23 o 
   7   8  17        5.33        3.72      1.82 o 
   1   9  17      470.26      457.56      8.81 o 
   2   9  17      235.15      220.87      4.48 o 
   3   9  17      274.27      255.07      5.12 o 
   4   9  17      117.59      118.45      3.21 o 
   5   9  17      303.85      295.12      6.93 o 
   6   9  17       14.59        7.79      2.15 o 
   0  10  17      154.91      158.83      5.33 o 
   1  10  17       10.69       10.72      1.91 o 
   2  10  17      446.10      438.00      7.38 o 
   3  10  17      373.41      413.44      8.59 o 
   4  10  17       35.17       36.12      3.03 o 
   5  10  17       63.64       65.97      2.42 o 
   6  10  17      153.63      162.98      5.56 o 
   1  11  17       16.18       12.96      2.52 o 
   2  11  17       71.49       79.20      2.64 o 
   3  11  17       89.15       75.36      2.85 o 
   4  11  17       92.24       74.57      2.93 o 
   5  11  17      187.46      192.31      7.10 o 
   6  11  17       12.97        2.76      3.83 o 
   0  12  17      379.33      406.06     11.44 o 
   1  12  17        7.85        8.74      1.65 o 
   2  12  17      159.85      162.50      4.19 o 
   3  12  17        0.65        1.77      0.88 o 
   4  12  17       36.74       33.41      2.79 o 
   5  12  17       28.12       25.07      6.16 o 
   1  13  17        8.50        9.68      1.92 o 
   2  13  17       26.27       15.56      3.64 o 
   3  13  17       27.12       20.82      3.32 o 
   4  13  17       15.41        8.45      5.02 o 
   5  13  17        5.42        2.37      3.69 o 
   0  14  17      345.63      368.25      8.86 o 
   1  14  17        0.01        0.67      0.93 o 
   2  14  17        0.78        0.49      0.75 o 
   3  14  17       46.71       51.26      3.30 o 
   4  14  17        5.94        0.86      1.83 o 
   1  15  17      142.55      161.65      4.12 o 
   2  15  17       45.88       39.26      2.33 o 
   3  15  17        3.03        0.59      1.43 o 
   0  16  17        3.37        0.69      1.24 o 
   1  16  17      183.48      202.66      4.32 o 
   2  16  17      161.58      175.84     11.06 o 
   0   0  18      566.59      610.52     29.37 o 
   1   0  18      630.50      639.17     19.11 o 
   2   0  18      316.92      270.96      9.38 o 
   3   0  18       42.18       38.84      8.95 o 
   4   0  18      483.07      483.55     11.85 o 
   5   0  18     4029.01     4209.15    106.46 o 
   6   0  18       11.25        8.01      2.80 o 
   7   0  18      170.99      187.10      8.64 o 
   1   1  18      110.52       92.34      5.15 o 
   2   1  18       13.50        4.57      1.18 o 
   3   1  18      194.06      198.59      5.28 o 
   4   1  18      544.99      556.07     11.15 o 
   5   1  18        2.82        3.09      1.11 o 
   6   1  18       37.93       26.35      4.22 o 
   7   1  18      260.45      259.23      7.60 o 
   0   2  18      259.29      243.51     14.65 o 
   1   2  18      383.39      353.25      7.44 o 
   2   2  18      367.19      366.32      7.43 o 
   3   2  18       14.91       27.24      4.26 o 
   4   2  18       73.64       78.17      3.37 o 
   5   2  18       84.07       79.94      2.66 o 
   6   2  18      883.07      916.79     14.59 o 
   7   2  18      384.90      417.27     12.66 o 
   1   3  18      196.90      208.44     12.01 o 
   2   3  18      599.61      598.61      9.71 o 
   3   3  18      404.88      406.68      7.90 o 
   4   3  18        0.01        1.51      0.98 o 
   5   3  18        2.36        2.42      0.94 o 
   6   3  18      234.22      241.61      5.48 o 
   7   3  18       62.03       57.40      3.93 o 
   0   4  18     1134.82     1082.82     35.79 o 
   1   4  18     1840.52     1851.18     30.06 o 
   2   4  18     1776.77     1773.80     23.15 o 
   3   4  18       64.85       65.76      3.28 o 
   4   4  18        6.63        6.84      1.52 o 
   5   4  18      133.50      117.50      3.22 o 
   6   4  18        3.23        5.04      1.66 o 
   7   4  18       25.67       23.43      3.59 o 
   1   5  18      150.81      164.51      4.49 o 
   2   5  18      110.57      115.40      3.53 o 
   3   5  18        1.18        4.00      0.96 o 
   4   5  18       10.25        9.98      2.13 o 
   5   5  18      234.36      253.52      5.27 o 
   6   5  18       10.53        9.35      2.58 o 
   7   5  18       18.78        7.73      4.88 o 
   0   6  18      201.02      173.13      7.75 o 
   1   6  18     2037.55     2041.19     45.63 o 
   2   6  18       99.57       87.12      3.66 o 
   3   6  18      380.88      391.60      7.38 o 
   4   6  18      430.60      420.68     11.02 o 
   5   6  18        7.64        7.03      1.66 o 
   6   6  18       58.60       49.42      3.35 o 
   7   6  18      240.99      216.91     12.11 o 
   1   7  18      110.30      101.40      3.43 o 
   2   7  18       32.54       31.65      4.80 o 
   3   7  18       28.19       23.65      3.21 o 
   4   7  18        0.03        1.25      1.06 o 
   5   7  18       13.20       13.72      2.97 o 
   6   7  18       83.32       76.68      3.35 o 
   0   8  18       81.75       86.01      4.21 o 
   1   8  18        0.26        4.00      0.93 o 
   2   8  18      223.10      219.41      5.01 o 
   3   8  18       18.69       23.64      2.95 o 
   4   8  18      229.49      230.55      4.82 o 
   5   8  18       14.25        7.30      1.82 o 
   6   8  18       56.22       57.28      2.67 o 
   1   9  18        0.39        1.73      0.92 o 
   2   9  18       54.32       49.09      4.47 o 
   3   9  18       19.91       23.55      3.13 o 
   4   9  18       34.72       31.23      2.49 o 
   5   9  18      339.89      362.98      8.39 o 
   6   9  18        4.85        4.31      1.80 o 
   0  10  18      332.27      332.06      9.21 o 
   1  10  18      212.32      246.88      5.50 o 
   2  10  18        1.70        3.20      0.89 o 
   3  10  18       11.04        8.82      2.33 o 
   4  10  18      188.34      211.22      4.99 o 
   5  10  18       11.32        6.60      1.93 o 
   1  11  18      154.97      168.55      3.69 o 
   2  11  18       23.54       20.46      4.69 o 
   3  11  18      730.32      785.00     20.62 o 
   4  11  18       28.00       29.08      2.22 o 
   5  11  18      227.46      254.38      8.51 o 
   0  12  18        1.67        1.95      1.51 o 
   1  12  18      178.58      196.64      5.86 o 
   2  12  18       62.69       69.53      2.48 o 
   3  12  18        1.53        1.49      1.05 o 
   4  12  18        4.50        4.11      2.31 o 
   1  13  18      404.29      437.92      9.53 o 
   2  13  18       11.39       10.01      3.21 o 
   3  13  18      211.80      235.97      6.47 o 
   4  13  18       30.62       33.87      7.08 o 
   0  14  18      490.34      549.59     15.37 o 
   1  14  18        3.61        1.60      0.72 o 
   2  14  18        3.89        3.45      1.57 o 
   3  14  18      133.10      163.62      6.33 o 
   1  15  18       16.84        3.75      2.92 o 
   2  15  18        5.87        3.66      1.62 o 
   1   1  19       23.46       31.61      6.49 o 
   2   1  19        6.11        5.58      1.46 o 
   3   1  19      858.69      832.07     17.12 o 
   4   1  19      234.02      220.15      5.30 o 
   5   1  19      681.92      700.00     10.72 o 
   6   1  19        0.81        1.95      1.16 o 
   7   1  19       12.48        6.54      2.58 o 
   0   2  19      449.41      417.06     21.32 o 
   1   2  19     1149.12     1115.23     29.22 o 
   2   2  19       14.14       11.06      2.51 o 
   3   2  19      551.72      527.42     12.02 o 
   4   2  19        0.09        1.17      0.95 o 
   5   2  19      154.69      149.61      3.35 o 
   6   2  19      113.23      122.51      4.19 o 
   7   2  19        1.12        0.52      1.27 o 
   1   3  19        0.65        1.80      1.94 o 
   2   3  19      199.92      205.57      5.17 o 
   3   3  19       33.11       27.88      3.55 o 
   4   3  19      288.59      297.73      6.37 o 
   5   3  19      331.98      303.69      5.74 o 
   6   3  19      267.25      272.92      7.95 o 
   0   4  19        0.66        1.71      2.28 o 
   1   4  19       17.25       41.53      8.70 o 
   2   4  19      215.89      216.08      5.57 o 
   3   4  19      144.25      120.20      3.49 o 
   4   4  19      437.92      433.95      8.51 o 
   5   4  19        1.92        1.75      0.76 o 
   6   4  19       57.19       68.87      2.85 o 
   1   5  19      221.68      232.46      6.30 o 
   2   5  19        0.42        2.13      1.49 o 
   3   5  19       16.12       14.86      2.87 o 
   4   5  19       23.69       25.39      3.52 o 
   5   5  19        1.95        1.98      0.86 o 
   6   5  19        3.06        1.70      0.80 o 
   0   6  19       97.93       90.32      5.07 o 
   1   6  19      434.71      483.66     15.55 o 
   2   6  19        2.32        3.69      1.14 o 
   3   6  19       35.85       40.88      3.16 o 
   4   6  19       83.99       73.51      2.83 o 
   5   6  19        8.26        7.76      1.73 o 
   6   6  19       38.03       37.59      2.65 o 
   1   7  19      295.07      297.53      5.50 o 
   2   7  19        4.60        5.24      1.16 o 
   3   7  19      645.88      661.49     10.21 o 
   4   7  19       40.27       42.43      2.50 o 
   5   7  19       19.53       14.15      2.68 o 
   6   7  19      153.25      135.91      6.22 o 
   0   8  19      689.00      693.92     15.56 o 
   1   8  19       37.45       31.70      4.10 o 
   2   8  19        1.78        4.03      1.12 o 
   3   8  19      578.62      622.27      9.54 o 
   4   8  19        5.85        6.63      1.58 o 
   5   8  19       46.48       52.32      2.57 o 
   1   9  19      364.67      388.83      7.86 o 
   2   9  19      146.15      152.78      3.54 o 
   3   9  19        0.80        2.01      0.95 o 
   4   9  19      112.61      112.00      3.58 o 
   5   9  19       19.34        8.06      3.87 o 
   0  10  19        8.26       10.21      2.63 o 
   1  10  19       65.91       79.85      2.61 o 
   2  10  19        4.07        3.85      1.34 o 
   3  10  19       45.69       53.15      2.58 o 
   4  10  19      306.52      345.68      8.38 o 
   5  10  19        0.83        0.83      0.68 o 
   1  11  19      452.20      476.31     18.46 o 
   2  11  19       99.32      107.02      3.28 o 
   3  11  19       22.57       11.84      4.98 o 
   4  11  19      142.82      135.32      5.02 o 
   0  12  19        2.31        3.34      1.66 o 
   1  12  19      374.89      410.59      9.19 o 
   2  12  19       47.06       47.77      2.63 o 
   3  12  19       37.91       49.30      2.43 o 
   1  13  19       12.29       11.67      3.48 o 
   2  13  19       47.37       45.98      2.41 o 
   3  13  19       34.18       43.24      4.58 o 
   0  14  19        8.70        3.88      3.11 o 
   1  14  19       78.73       88.33      3.37 o 
   2  14  19        4.54        1.10      1.36 o 
   0   0  20       50.06       37.66      8.16 o 
   1   0  20     1254.91     1143.88     49.43 o 
   2   0  20      595.93      595.21     18.55 o 
   3   0  20      220.86      180.63      8.03 o 
   4   0  20      838.02      893.31     17.72 o 
   5   0  20      249.06      281.35      7.80 o 
   6   0  20        2.50        0.36      1.35 o 
   1   1  20       56.68       53.33      4.74 o 
   2   1  20       89.93       78.42      4.60 o 
   3   1  20      439.89      431.05     11.50 o 
   4   1  20        3.00        3.72      1.09 o 
   5   1  20        1.93        0.56      0.76 o 
   6   1  20        8.92        4.56      2.46 o 
   0   2  20      968.04     1048.37     29.06 o 
   1   2  20      226.03      211.77      6.33 o 
   2   2  20       12.58       13.01      2.46 o 
   3   2  20       44.12       57.38      3.15 o 
   4   2  20       17.36       13.71      3.35 o 
   5   2  20      131.81      118.44      4.29 o 
   6   2  20       35.41       37.87      3.47 o 
   1   3  20      808.62      887.41     18.32 o 
   2   3  20        0.07        0.99      1.13 o 
   3   3  20       10.75        9.01      1.97 o 
   4   3  20       10.34        5.69      1.56 o 
   5   3  20      143.62      132.18      3.78 o 
   6   3  20       23.13       26.16      4.44 o 
   0   4  20        6.98       11.08      3.42 o 
   1   4  20      110.89      109.52      4.38 o 
   2   4  20       76.69       84.31      3.68 o 
   3   4  20        9.05        6.24      1.61 o 
   4   4  20       37.68       40.88      2.25 o 
   5   4  20        2.76        2.43      0.89 o 
   6   4  20       32.20       37.72      3.21 o 
   1   5  20        0.00        1.93      1.39 o 
   2   5  20       23.53       21.90      4.37 o 
   3   5  20       20.48       25.25      5.35 o 
   4   5  20       84.90      101.19      3.36 o 
   5   5  20        4.30        1.17      0.77 o 
   0   6  20       79.48       90.92      4.78 o 
   1   6  20      325.85      334.57      7.92 o 
   2   6  20      373.17      374.79      6.98 o 
   3   6  20       61.53       58.66      3.10 o 
   4   6  20       35.92       29.06      5.65 o 
   5   6  20        0.03        0.51      0.61 o 
   1   7  20       19.52       14.56      3.12 o 
   2   7  20      409.30      421.63      7.27 o 
   3   7  20        0.20        1.17      0.90 o 
   4   7  20        4.31        2.95      1.00 o 
   5   7  20        2.72        1.81      1.39 o 
   0   8  20        1.34        2.78      1.50 o 
   1   8  20        7.14        5.95      1.43 o 
   2   8  20        4.98        4.59      1.15 o 
   3   8  20        1.85        2.25      0.93 o 
   4   8  20       13.13        7.23      3.01 o 
   5   8  20        3.66        1.21      1.20 o 
   1   9  20      164.18      152.68      3.73 o 
   2   9  20        9.31        4.24      1.33 o 
   3   9  20      124.25      155.21      4.27 o 
   4   9  20       47.65       42.39      2.37 o 
   0  10  20       18.83       21.04      4.00 o 
   1  10  20       60.10       66.18      2.21 o 
   2  10  20       76.80       77.88      3.03 o 
   3  10  20       51.07       57.00      2.67 o 
   4  10  20       41.35       54.24      4.74 o 
   1  11  20      206.06      224.47      7.67 o 
   2  11  20       55.53       53.24      2.77 o 
   3  11  20      313.61      330.34      6.68 o 
   0  12  20        5.05        4.57      2.96 o 
   1  12  20      235.16      240.02      5.45 o 
   2  12  20        7.17        3.39      3.00 o 
   1  13  20        0.18        0.38      0.71 o 
   1   1  21       91.58       99.70      3.75 o 
   2   1  21        3.02        2.02      1.21 o 
   3   1  21      227.02      236.97      6.70 o 
   4   1  21        6.37        3.50      1.31 o 
   5   1  21       87.53       88.33      3.67 o 
   0   2  21       44.68       55.13      5.30 o 
   1   2  21       93.47       80.01      3.38 o 
   2   2  21        4.52        3.04      0.94 o 
   3   2  21       47.56       40.61      2.97 o 
   4   2  21       13.47        8.81      2.97 o 
   5   2  21       88.67      101.32      4.15 o 
   1   3  21        2.58        1.13      1.22 o 
   2   3  21       58.93       59.36      3.22 o 
   3   3  21      393.40      404.90     11.03 o 
   4   3  21       47.90       38.09      2.30 o 
   5   3  21       13.57        4.62      3.05 o 
   0   4  21      473.70      492.21     17.30 o 
   1   4  21        9.09        4.79      1.23 o 
   2   4  21       47.48       40.96      2.51 o 
   3   4  21       22.21       16.88      4.60 o 
   4   4  21        0.34        1.49      0.77 o 
   5   4  21      333.14      338.73      8.48 o 
   1   5  21       67.10       62.18      2.63 o 
   2   5  21        1.07        2.11      0.85 o 
   3   5  21      272.78      269.71     11.31 o 
   4   5  21       99.62       94.02      3.09 o 
   5   5  21        0.34        0.27      1.07 o 
   0   6  21      237.37      226.44      6.45 o 
   1   6  21      197.49      236.34      5.93 o 
   2   6  21        5.79        4.31      1.68 o 
   3   6  21      149.94      153.91      5.46 o 
   4   6  21        0.23        0.82      0.56 o 
   5   6  21      170.87      213.22     12.37 o 
   1   7  21      138.28      153.06      3.95 o 
   2   7  21        7.63        7.14      2.14 o 
   3   7  21       19.65       16.72      3.38 o 
   4   7  21        0.90        1.14      0.76 o 
   0   8  21        0.90        1.40      1.32 o 
   1   8  21        1.18        1.12      1.13 o 
   2   8  21      197.34      205.01      6.10 o 
   3   8  21        1.24        0.83      0.67 o 
   4   8  21       60.61       51.83      4.00 o 
   1   9  21       20.56       15.78      3.22 o 
   2   9  21       66.54       72.00      3.19 o 
   3   9  21       13.59       12.70      2.79 o 
   0  10  21      151.87      151.34      6.06 o 
   1  10  21      104.07      110.38      3.97 o 
   2  10  21        6.39        6.03      2.48 o 
   3  10  21        0.85        0.79      0.76 o 
   1  11  21      286.83      318.54      7.14 o 
   2  11  21       98.90      115.87      4.99 o 
   0  12  21       99.10       92.92      8.42 o 
   1  12  21        0.03       -0.03      1.70 o 
   0   0  22        2.40        1.43      2.39 o 
   1   0  22        0.17        1.26      1.48 o 
   2   0  22       32.86       16.11      4.14 o 
   3   0  22      128.16      146.08      7.09 o 
   4   0  22        1.00        1.04      1.07 o 
   5   0  22      191.91      201.64     11.58 o 
   1   1  22        1.78        1.49      1.27 o 
   2   1  22        3.46        2.82      1.34 o 
   3   1  22        3.14        2.64      0.99 o 
   4   1  22       17.73        9.55      3.58 o 
   5   1  22       85.10       73.58      4.98 o 
   0   2  22        1.98        0.48      1.79 o 
   1   2  22       42.14       31.47      3.75 o 
   2   2  22        0.11        0.73      1.06 o 
   3   2  22        0.00        1.32      0.95 o 
   4   2  22       14.71        5.23      3.19 o 
   1   3  22       37.93       41.39      2.47 o 
   2   3  22       56.26       50.50      2.25 o 
   3   3  22        1.12        1.54      0.93 o 
   4   3  22       65.35       65.26      2.87 o 
   0   4  22      119.94      153.83      7.13 o 
   1   4  22       19.19       20.03      2.72 o 
   2   4  22       10.83        6.68      2.16 o 
   3   4  22       91.62      102.75      3.92 o 
   4   4  22        0.01        0.64      0.87 o 
   1   5  22       36.66       37.85      2.07 o 
   2   5  22      137.32      121.75      3.36 o 
   3   5  22        0.09        0.59      1.02 o 
   4   5  22       25.79       24.02      2.86 o 
   0   6  22       10.43        7.39      4.39 o 
   1   6  22        4.31        2.68      0.79 o 
   2   6  22       25.94       25.01      2.66 o 
   3   6  22       42.23       41.59      3.05 o 
   4   6  22       60.98       63.43      3.82 o 
   1   7  22      296.12      307.29      7.67 o 
   2   7  22       13.12        9.01      3.79 o 
   3   7  22      140.32      137.73      5.06 o 
   0   8  22       22.07       20.60      4.52 o 
   1   8  22      252.61      251.57     20.11 o 
   2   8  22        1.15        2.12      1.44 o 
   3   8  22      184.17      200.33      5.94 o 
   1   9  22        4.11        2.67      2.08 o 
   2   9  22       98.02      114.10      4.89 o 
   0  10  22      111.56      120.68      7.34 o 
   1  10  22        0.00        1.16      1.31 o 
   1   1  23       40.78       47.30      3.01 o 
   2   1  23      143.86      136.77      4.95 o 
   3   1  23      264.36      278.38      5.34 o 
   4   1  23       47.54       45.64      3.91 o 
   0   2  23        8.26       11.39      3.04 o 
   1   2  23       28.87       31.49      2.90 o 
   2   2  23       66.83       64.67      2.92 o 
   3   2  23        1.98        1.32      0.77 o 
   1   3  23      118.79      130.72      3.96 o 
   2   3  23       51.64       42.64      2.29 o 
   3   3  23      531.96      539.33     26.05 o 
   0   4  23      945.69      883.35     95.13 o 
   1   4  23       15.42        5.21      3.48 o 
   2   4  23        1.43        2.25      1.03 o 
   3   4  23      120.50      108.65      4.39 o 
   1   5  23      268.21      280.74      5.64 o 
   2   5  23      183.19      186.33      6.15 o 
   3   5  23       95.10       91.57      3.71 o 
   0   6  23        4.45        5.02      5.89 o 
   1   6  23       57.71       66.35      3.35 o 
   2   6  23      148.84      137.07      9.18 o 
   1   7  23       17.70       18.89      4.21 o 
   2   7  23        5.28        1.74      1.72 o 
   0   8  23       38.87       42.88      3.81 o 
   1   8  23        4.63        2.27      3.86 o 
   0   0  24      184.87      194.27     13.16 o 
   1   0  24      697.78      761.54     36.59 o 
   2   0  24      105.09      100.93      5.14 o 
   1   1  24       12.18        4.67      3.61 o 
   2   1  24        4.55        1.23      1.53 o 
   0   2  24        0.49        0.92      2.05 o 
   1   2  24       55.90       63.75      4.31 o 
   2   2  24        1.86        2.69      2.15 o 
   1   3  24      240.11      218.92      6.45 o 
   2   3  24        2.52        1.36      1.21 o 
   0   4  24      188.38      151.20      8.27 o 
   1   4  24      152.96      157.17      9.34 o 
   2   4  24        5.66        2.11      1.58 o 
   1   5  24        6.86        5.00      3.42 o 
                                                 
